# Supplementary material for: 7-Hy­droxy­methyl-2-pivaloyl­amino-1,8-naphthyridine
Source: Acta Crystallogr Sect E Struct Rep Online. 2013 Mar 6;69(Pt 4):o503. doi: 10.1107/S1600536813005527 (PMC3629533; doi:10.1107/S1600536813005527)
Supplement: Supplementary file 1 [file e-69-0o503-sup1.cif]

##############################################################################
#                                                                            #
# This CIF contains the data in a paper accepted for publication in          #
# Acta Crystallographica Section E. It conforms to the requirements of       #
# Notes for Authors for Acta Crystallographica Section E, and has been       #
# peer reviewed under the auspices of the IUCr Commission on Journals.       #
#                                                                            #
# Full details of the Crystallographic Information File format               #
# are given in the paper "The Crystallographic Information File (CIF):       #
# a New Standard Archive File for Crystallography" by S. R. Hall, F. H.      #
# Allen and I. D. Brown [Acta Cryst. (1991), A47, 655-685].                  #
#                                                                            #
# The current version of the core CIF dictionary is obtainable from          #
# ftp://ftp.iucr.org/pub/cif_core.dic.                                       #
#                                                                            #
# Software is freely available for graphical display of the structure(s)     #
# in this CIF. For information consult the CIF software page                 #
# http://www.iucr.org/resources/cif/software.                                #
#                                                                            #
# This file may be used for bona fide research purposes within the           #
# scientific community so long as proper attribution is given to the journal # 
# article from which it was obtained.                                        #
#                                                                            #
##############################################################################
data_global
_audit_creation_method     'form.cif (version 2.0)'
_journal_data_validation_number     ?
_journal_date_recd_electronic     2013-02-20
_journal_date_accepted     2013-02-26
_journal_name_full     'Acta Crystallographica, Section E'
_journal_year     2013
_journal_volume     69
_journal_issue      4
_journal_page_first     o503
_journal_page_last     o503
_journal_paper_category     QO
_journal_paper_doi     10.1107/S1600536813005527
_journal_coeditor_code     RZ5047
_publ_contact_author_name     'Prof. Fun, Hoong-Kun'
_publ_contact_author_address
;
      X-ray Crystallography Unit
      School of Physics
      Universiti Sains Malaysia
      11800 USM, Penang
      MALAYSIA
;
_publ_contact_author_email     'hkfun@usm.my'
_publ_contact_author_fax     '604 6579150'
_publ_contact_author_phone     '604 6533652'
_publ_section_title
;
7-Hydroxymethyl-2-pivaloylamino-1,8-naphthyridine
;
loop_
    _publ_author_name
    _publ_author_footnote
    _publ_author_address
    'Hoong-Kun Fun'
;
Thomson Reuters ResearcherID: A-3561-2009.
;
;
X-ray Crystallography Unit
School of Physics
Universiti Sains Malaysia
11800 USM, Penang
Malaysia
Department of Pharmaceutical Chemistry
College of Pharmacy
King Saud University
PO Box 2457
Riyadh 11451
Saudi Arabia
;
    'Ching Kheng Quah'
;
Thomson Reuters ResearcherID: A-5525-2009.
;
;
X-ray Crystallography Unit
School of Physics
Universiti Sains Malaysia
11800 USM, Penang
Malaysia
;
    'Krishnendu Aich' ?
;
Department of Chemistry,
Bengal Engineering and Science University,
Shibpur, Howrah 711 103,
India
;
    'Sangita Das' ?
;
Department of Chemistry,
Bengal Engineering and Science University,
Shibpur, Howrah 711 103,
India
;
    'Shyamaprosad Goswami' ?
;
Department of Chemistry,
Bengal Engineering and Science University,
Shibpur, Howrah 711 103,
India
;
data_I
_audit_creation_method     SHELXL-97
_chemical_name_systematic
;
7-Hydroxymethyl-2-pivaloylamino-1,8-naphthyridine
;
_chemical_name_common     ?
_chemical_formula_moiety     'C14 H17 N3 O2'
_chemical_formula_sum     'C14 H17 N3 O2'
_chemical_formula_iupac     'C14 H17 N3 O2'
_chemical_formula_weight     259.31
_chemical_melting_point     ?
_symmetry_cell_setting     monoclinic
_symmetry_space_group_name_H-M     'P 21/c'
_symmetry_space_group_name_Hall     '-P 2ybc'
loop_
    _symmetry_equiv_pos_as_xyz
    'x, y, z'
    '-x, y+1/2, -z+1/2'
    '-x, -y, -z'
    'x, -y-1/2, z-1/2'
_cell_length_a     14.7026(3)
_cell_length_b     6.25860(10)
_cell_length_c     14.7035(3)
_cell_angle_alpha     90.00
_cell_angle_beta     97.447(2)
_cell_angle_gamma     90.00
_cell_volume     1341.57(4)
_cell_formula_units_Z     4
_cell_measurement_reflns_used     4518
_cell_measurement_theta_min     2.79
_cell_measurement_theta_max     30.08
_cell_measurement_temperature     297(2)
_exptl_crystal_description     'plate'
_exptl_crystal_colour     'brown'
_exptl_crystal_size_max     0.511
_exptl_crystal_size_mid     0.457
_exptl_crystal_size_min     0.081
_exptl_crystal_density_diffrn     1.284
_exptl_crystal_density_meas     ?
_exptl_crystal_density_method     'not measured'
_exptl_crystal_F_000     552
_exptl_absorpt_coefficient_mu     0.088
_exptl_absorpt_correction_type     multi-scan
_exptl_absorpt_process_details     '(<i>SADABS</i>; Bruker, 2009)'
_exptl_absorpt_correction_T_min     0.9564
_exptl_absorpt_correction_T_max     0.9929
_exptl_special_details
;
;
_diffrn_ambient_temperature     297(2)
_diffrn_radiation_type     MoK\a
_diffrn_radiation_wavelength     0.71073
_diffrn_radiation_source     'fine-focus sealed tube'
_diffrn_radiation_monochromator     graphite
_diffrn_measurement_device_type
;
Bruker SMART APEXII CCD area-detector
;
_diffrn_measurement_method     '\f and \w scans'
_diffrn_detector_area_resol_mean     ?
_diffrn_reflns_number     20410
_diffrn_reflns_av_R_equivalents     0.0417
_diffrn_reflns_av_sigmaI/netI     0.0357
_diffrn_reflns_theta_min     2.79
_diffrn_reflns_theta_max     30.23
_diffrn_reflns_theta_full     30.23
_diffrn_measured_fraction_theta_max     0.988
_diffrn_measured_fraction_theta_full     0.988
_diffrn_reflns_limit_h_min     -20
_diffrn_reflns_limit_h_max     20
_diffrn_reflns_limit_k_min     -8
_diffrn_reflns_limit_k_max     8
_diffrn_reflns_limit_l_min     -20
_diffrn_reflns_limit_l_max     19
_diffrn_standards_number     0
_diffrn_standards_interval_count     .
_diffrn_standards_interval_time     .
_diffrn_standards_decay_%     ?
_refine_special_details
;
 Refinement of F^2^ against ALL reflections.  The weighted R-factor wR and
 goodness of fit S are based on F^2^, conventional R-factors R are based
 on F, with F set to zero for negative F^2^. The threshold expression of
 F^2^ > 2sigma(F^2^) is used only for calculating R-factors(gt) etc. and is
 not relevant to the choice of reflections for refinement.  R-factors based
 on F^2^ are statistically about twice as large as those based on F, and R-
 factors based on ALL data will be even larger.
;
_reflns_number_total     3949
_reflns_number_gt     2551
_reflns_threshold_expression     I>2\s(I)
_refine_ls_structure_factor_coef     Fsqd
_refine_ls_matrix_type     full
_refine_ls_R_factor_all     0.1156
_refine_ls_R_factor_gt     0.0737
_refine_ls_wR_factor_gt     0.1330
_refine_ls_wR_factor_ref     0.1476
_refine_ls_goodness_of_fit_ref     1.141
_refine_ls_restrained_S_all     1.141
_refine_ls_number_reflns     3949
_refine_ls_number_parameters     183
_refine_ls_number_restraints     0
_refine_ls_hydrogen_treatment     mixed
_refine_ls_weighting_scheme     calc
_refine_ls_weighting_details
         'calc w=1/[\s^2^(Fo^2^)+(0.0366P)^2^+0.5060P] where P=(Fo^2^+2Fc^2^)/3'
_atom_sites_solution_hydrogens     geom
_atom_sites_solution_primary     direct
_atom_sites_solution_secondary     difmap
_refine_ls_shift/su_max     0.001
_refine_ls_shift/su_mean     0.001
_refine_diff_density_max     0.208
_refine_diff_density_min     -0.140
_refine_ls_extinction_method     none
_refine_ls_extinction_coef     ?
loop_
    _atom_type_symbol
    _atom_type_description
    _atom_type_scat_dispersion_real
    _atom_type_scat_dispersion_imag
    _atom_type_scat_source
    'C' 'C' 0.0033 0.0016
                         'International Tables Vol C Tables 4.2.6.8 and 6.1.1.4'
    'H' 'H' 0.0000 0.0000
                         'International Tables Vol C Tables 4.2.6.8 and 6.1.1.4'
    'N' 'N' 0.0061 0.0033
                         'International Tables Vol C Tables 4.2.6.8 and 6.1.1.4'
    'O' 'O' 0.0106 0.0060
                         'International Tables Vol C Tables 4.2.6.8 and 6.1.1.4'
_computing_data_collection     'APEX2 (Bruker, 2009)'
_computing_cell_refinement     'SAINT (Bruker, 2009)'
_computing_data_reduction     'SAINT (Bruker, 2009)'
_computing_structure_solution     'SHELXTL (Sheldrick, 2008)'
_computing_structure_refinement     'SHELXTL (Sheldrick, 2008)'
_computing_molecular_graphics     'SHELXTL (Sheldrick, 2008)'
_computing_publication_material
                             'SHELXTL (Sheldrick, 2008) and PLATON (Spek, 2009)'
loop_
    _atom_site_type_symbol
    _atom_site_label
    _atom_site_fract_x
    _atom_site_fract_y
    _atom_site_fract_z
    _atom_site_U_iso_or_equiv
    _atom_site_adp_type
    _atom_site_calc_flag
    _atom_site_refinement_flags
    _atom_site_occupancy
    _atom_site_symmetry_multiplicity
    _atom_site_disorder_assembly
    _atom_site_disorder_group
    O O1 0.70708(11) -0.0049(3) 0.72243(11) 0.0731(5) Uani d . 1 1 . .
    O O2 1.20193(11) 0.4754(2) 0.50680(10) 0.0564(4) Uani d . 1 1 . .
    N N1 0.93270(10) 0.1958(2) 0.60449(9) 0.0398(4) Uani d . 1 1 . .
    N N2 1.08422(10) 0.2310(2) 0.58087(9) 0.0403(4) Uani d . 1 1 . .
    C C1 1.01722(12) 0.1059(3) 0.60905(10) 0.0369(4) Uani d . 1 1 . .
    C C2 1.16763(13) 0.1520(3) 0.58648(11) 0.0424(4) Uani d . 1 1 . .
    C C3 1.19173(15) -0.0552(3) 0.61930(12) 0.0509(5) Uani d . 1 1 . .
    H H3A 1.2519 -0.1032 0.6226 0.061 Uiso calc R 1 1 . .
    C C4 1.12550(14) -0.1827(3) 0.64593(12) 0.0495(5) Uani d . 1 1 . .
    H H4A 1.1396 -0.3206 0.6668 0.059 Uiso calc R 1 1 . .
    C C5 1.03554(13) -0.1052(3) 0.64177(11) 0.0410(4) Uani d . 1 1 . .
    C C6 0.96182(14) -0.2230(3) 0.66823(11) 0.0468(5) Uani d . 1 1 . .
    H H6A 0.9707 -0.3639 0.6876 0.056 Uiso calc R 1 1 . .
    C C7 0.87830(14) -0.1325(3) 0.66566(12) 0.0475(5) Uani d . 1 1 . .
    H H7A 0.8296 -0.2073 0.6850 0.057 Uiso calc R 1 1 . .
    C C8 0.86672(13) 0.0803(3) 0.63253(11) 0.0406(4) Uani d . 1 1 . .
    N N3 0.78116(12) 0.1817(3) 0.62256(12) 0.0490(4) Uani d . 1 1 . .
    C C9 0.70570(14) 0.1334(3) 0.66391(14) 0.0505(5) Uani d . 1 1 . .
    C C10 0.61984(14) 0.2648(3) 0.63154(15) 0.0578(6) Uani d . 1 1 . .
    C C11 0.59481(17) 0.2364(5) 0.52733(18) 0.0814(8) Uani d . 1 1 . .
    H H11A 0.5892 0.0869 0.5130 0.122 Uiso calc R 1 1 . .
    H H11B 0.6420 0.2979 0.4962 0.122 Uiso calc R 1 1 . .
    H H11C 0.5376 0.3066 0.5077 0.122 Uiso calc R 1 1 . .
    C C12 0.54109(18) 0.1846(5) 0.6811(2) 0.0986(10) Uani d . 1 1 . .
    H H12A 0.5286 0.0376 0.6656 0.148 Uiso calc R 1 1 . .
    H H12B 0.4872 0.2687 0.6627 0.148 Uiso calc R 1 1 . .
    H H12C 0.5580 0.1973 0.7462 0.148 Uiso calc R 1 1 . .
    C C13 0.63721(16) 0.5019(4) 0.65370(17) 0.0688(6) Uani d . 1 1 . .
    H H13A 0.6540 0.5190 0.7186 0.103 Uiso calc R 1 1 . .
    H H13B 0.5824 0.5822 0.6344 0.103 Uiso calc R 1 1 . .
    H H13C 0.6860 0.5530 0.6220 0.103 Uiso calc R 1 1 . .
    C C14 1.23927(14) 0.2947(3) 0.55470(14) 0.0536(5) Uani d . 1 1 . .
    H H14A 1.2810 0.3412 0.6075 0.064 Uiso calc R 1 1 . .
    H H14B 1.2745 0.2136 0.5152 0.064 Uiso calc R 1 1 . .
    H H1N3 0.7793(14) 0.288(4) 0.5889(14) 0.057(6) Uiso d . 1 1 . .
    H H1O2 1.1439(18) 0.474(4) 0.5097(18) 0.087(9) Uiso d . 1 1 . .
loop_
    _atom_site_aniso_label
    _atom_site_aniso_U_11
    _atom_site_aniso_U_22
    _atom_site_aniso_U_33
    _atom_site_aniso_U_12
    _atom_site_aniso_U_13
    _atom_site_aniso_U_23
    O1 0.0823(11) 0.0626(10) 0.0797(11) -0.0054(9) 0.0311(9) 0.0198(9)
    O2 0.0555(9) 0.0436(8) 0.0725(10) 0.0026(7) 0.0170(8) 0.0102(7)
    N1 0.0502(9) 0.0312(8) 0.0379(7) 0.0001(7) 0.0052(6) 0.0041(6)
    N2 0.0505(9) 0.0323(8) 0.0381(7) 0.0023(7) 0.0061(6) 0.0028(6)
    C1 0.0543(11) 0.0285(9) 0.0277(8) 0.0023(8) 0.0041(7) -0.0003(7)
    C2 0.0531(11) 0.0408(10) 0.0333(8) 0.0059(9) 0.0058(8) -0.0014(7)
    C3 0.0610(13) 0.0464(12) 0.0453(10) 0.0178(10) 0.0074(9) 0.0020(9)
    C4 0.0760(14) 0.0356(10) 0.0373(9) 0.0169(10) 0.0082(9) 0.0056(8)
    C5 0.0648(12) 0.0305(9) 0.0276(8) 0.0050(8) 0.0060(8) -0.0004(7)
    C6 0.0770(14) 0.0275(9) 0.0354(9) 0.0005(9) 0.0058(9) 0.0041(7)
    C7 0.0673(13) 0.0343(10) 0.0415(10) -0.0090(9) 0.0087(9) 0.0036(8)
    C8 0.0524(11) 0.0351(9) 0.0339(8) -0.0032(8) 0.0035(8) -0.0002(7)
    N3 0.0524(10) 0.0409(9) 0.0547(10) -0.0029(8) 0.0105(8) 0.0112(8)
    C9 0.0579(12) 0.0413(11) 0.0538(11) -0.0123(9) 0.0132(9) -0.0048(9)
    C10 0.0519(12) 0.0484(12) 0.0749(14) -0.0070(10) 0.0151(11) -0.0055(11)
    C11 0.0617(15) 0.0837(19) 0.0930(18) 0.0035(13) -0.0122(13) -0.0208(15)
    C12 0.0694(17) 0.084(2) 0.152(3) -0.0073(15) 0.0491(18) 0.009(2)
    C13 0.0699(15) 0.0540(14) 0.0838(16) -0.0001(12) 0.0141(12) -0.0100(12)
    C14 0.0532(12) 0.0512(12) 0.0571(12) 0.0051(10) 0.0094(9) 0.0030(10)
_geom_special_details
;
 All esds (except the esd in the dihedral angle between two l.s. planes)
 are estimated using the full covariance matrix.  The cell esds are taken
 into account individually in the estimation of esds in distances, angles
 and torsion angles; correlations between esds in cell parameters are only
 used when they are defined by crystal symmetry.  An approximate (isotropic)
 treatment of cell esds is used for estimating esds involving l.s. planes.
;
loop_
    _geom_bond_atom_site_label_1
    _geom_bond_atom_site_label_2
    _geom_bond_site_symmetry_2
    _geom_bond_distance
    _geom_bond_publ_flag
    O1 C9 . 1.219(2) ?
    O2 C14 . 1.406(2) ?
    O2 H1O2 . 0.86(3) ?
    N1 C8 . 1.318(2) ?
    N1 C1 . 1.358(2) ?
    N2 C2 . 1.315(2) ?
    N2 C1 . 1.364(2) ?
    C1 C5 . 1.420(2) ?
    C2 C3 . 1.412(3) ?
    C2 C14 . 1.501(3) ?
    C3 C4 . 1.356(3) ?
    C3 H3A . 0.9300 ?
    C4 C5 . 1.403(3) ?
    C4 H4A . 0.9300 ?
    C5 C6 . 1.407(3) ?
    C6 C7 . 1.348(3) ?
    C6 H6A . 0.9300 ?
    C7 C8 . 1.421(3) ?
    C7 H7A . 0.9300 ?
    C8 N3 . 1.399(2) ?
    N3 C9 . 1.366(2) ?
    N3 H1N3 . 0.83(2) ?
    C9 C10 . 1.530(3) ?
    C10 C12 . 1.531(3) ?
    C10 C13 . 1.534(3) ?
    C10 C11 . 1.539(3) ?
    C11 H11A . 0.9600 ?
    C11 H11B . 0.9600 ?
    C11 H11C . 0.9600 ?
    C12 H12A . 0.9600 ?
    C12 H12B . 0.9600 ?
    C12 H12C . 0.9600 ?
    C13 H13A . 0.9600 ?
    C13 H13B . 0.9600 ?
    C13 H13C . 0.9600 ?
    C14 H14A . 0.9700 ?
    C14 H14B . 0.9700 ?
loop_
    _geom_angle_atom_site_label_1
    _geom_angle_atom_site_label_2
    _geom_angle_atom_site_label_3
    _geom_angle_site_symmetry_1
    _geom_angle_site_symmetry_3
    _geom_angle
    _geom_angle_publ_flag
    C14 O2 H1O2 . . 106.9(18) ?
    C8 N1 C1 . . 117.60(15) ?
    C2 N2 C1 . . 117.98(15) ?
    N1 C1 N2 . . 116.06(15) ?
    N1 C1 C5 . . 122.31(17) ?
    N2 C1 C5 . . 121.63(16) ?
    N2 C2 C3 . . 123.87(18) ?
    N2 C2 C14 . . 116.29(16) ?
    C3 C2 C14 . . 119.83(17) ?
    C4 C3 C2 . . 118.79(18) ?
    C4 C3 H3A . . 120.6 ?
    C2 C3 H3A . . 120.6 ?
    C3 C4 C5 . . 119.48(17) ?
    C3 C4 H4A . . 120.3 ?
    C5 C4 H4A . . 120.3 ?
    C4 C5 C6 . . 124.22(17) ?
    C4 C5 C1 . . 118.24(17) ?
    C6 C5 C1 . . 117.54(17) ?
    C7 C6 C5 . . 120.21(17) ?
    C7 C6 H6A . . 119.9 ?
    C5 C6 H6A . . 119.9 ?
    C6 C7 C8 . . 118.16(18) ?
    C6 C7 H7A . . 120.9 ?
    C8 C7 H7A . . 120.9 ?
    N1 C8 N3 . . 113.99(16) ?
    N1 C8 C7 . . 124.12(18) ?
    N3 C8 C7 . . 121.81(18) ?
    C9 N3 C8 . . 128.60(18) ?
    C9 N3 H1N3 . . 118.5(15) ?
    C8 N3 H1N3 . . 112.8(15) ?
    O1 C9 N3 . . 122.1(2) ?
    O1 C9 C10 . . 122.61(19) ?
    N3 C9 C10 . . 115.32(18) ?
    C9 C10 C12 . . 108.7(2) ?
    C9 C10 C13 . . 110.25(18) ?
    C12 C10 C13 . . 109.4(2) ?
    C9 C10 C11 . . 109.20(18) ?
    C12 C10 C11 . . 109.8(2) ?
    C13 C10 C11 . . 109.6(2) ?
    C10 C11 H11A . . 109.5 ?
    C10 C11 H11B . . 109.5 ?
    H11A C11 H11B . . 109.5 ?
    C10 C11 H11C . . 109.5 ?
    H11A C11 H11C . . 109.5 ?
    H11B C11 H11C . . 109.5 ?
    C10 C12 H12A . . 109.5 ?
    C10 C12 H12B . . 109.5 ?
    H12A C12 H12B . . 109.5 ?
    C10 C12 H12C . . 109.5 ?
    H12A C12 H12C . . 109.5 ?
    H12B C12 H12C . . 109.5 ?
    C10 C13 H13A . . 109.5 ?
    C10 C13 H13B . . 109.5 ?
    H13A C13 H13B . . 109.5 ?
    C10 C13 H13C . . 109.5 ?
    H13A C13 H13C . . 109.5 ?
    H13B C13 H13C . . 109.5 ?
    O2 C14 C2 . . 112.97(16) ?
    O2 C14 H14A . . 109.0 ?
    C2 C14 H14A . . 109.0 ?
    O2 C14 H14B . . 109.0 ?
    C2 C14 H14B . . 109.0 ?
    H14A C14 H14B . . 107.8 ?
loop_
    _geom_torsion_atom_site_label_1
    _geom_torsion_atom_site_label_2
    _geom_torsion_atom_site_label_3
    _geom_torsion_atom_site_label_4
    _geom_torsion_site_symmetry_1
    _geom_torsion_site_symmetry_2
    _geom_torsion_site_symmetry_3
    _geom_torsion_site_symmetry_4
    _geom_torsion
    _geom_torsion_publ_flag
    C8 N1 C1 N2 . . . . -178.99(14) ?
    C8 N1 C1 C5 . . . . 0.6(2) ?
    C2 N2 C1 N1 . . . . 178.24(14) ?
    C2 N2 C1 C5 . . . . -1.3(2) ?
    C1 N2 C2 C3 . . . . 0.5(2) ?
    C1 N2 C2 C14 . . . . 179.94(15) ?
    N2 C2 C3 C4 . . . . 0.7(3) ?
    C14 C2 C3 C4 . . . . -178.71(17) ?
    C2 C3 C4 C5 . . . . -1.1(3) ?
    C3 C4 C5 C6 . . . . -179.53(17) ?
    C3 C4 C5 C1 . . . . 0.3(2) ?
    N1 C1 C5 C4 . . . . -178.57(15) ?
    N2 C1 C5 C4 . . . . 0.9(2) ?
    N1 C1 C5 C6 . . . . 1.3(2) ?
    N2 C1 C5 C6 . . . . -179.22(15) ?
    C4 C5 C6 C7 . . . . 177.13(17) ?
    C1 C5 C6 C7 . . . . -2.7(2) ?
    C5 C6 C7 C8 . . . . 2.3(3) ?
    C1 N1 C8 N3 . . . . -177.86(14) ?
    C1 N1 C8 C7 . . . . -1.0(2) ?
    C6 C7 C8 N1 . . . . -0.4(3) ?
    C6 C7 C8 N3 . . . . 176.20(16) ?
    N1 C8 N3 C9 . . . . -162.20(18) ?
    C7 C8 N3 C9 . . . . 20.9(3) ?
    C8 N3 C9 O1 . . . . 5.0(3) ?
    C8 N3 C9 C10 . . . . -174.93(18) ?
    O1 C9 C10 C12 . . . . -2.5(3) ?
    N3 C9 C10 C12 . . . . 177.52(19) ?
    O1 C9 C10 C13 . . . . 117.4(2) ?
    N3 C9 C10 C13 . . . . -62.6(2) ?
    O1 C9 C10 C11 . . . . -122.2(2) ?
    N3 C9 C10 C11 . . . . 57.8(2) ?
    N2 C2 C14 O2 . . . . -12.0(2) ?
    C3 C2 C14 O2 . . . . 167.53(16) ?
loop_
    _geom_hbond_atom_site_label_D
    _geom_hbond_atom_site_label_H
    _geom_hbond_atom_site_label_A
    _geom_hbond_site_symmetry_A
    _geom_hbond_distance_DH
    _geom_hbond_distance_HA
    _geom_hbond_distance_DA
    _geom_hbond_angle_DHA
    _geom_hbond_publ_flag
    N3 H1N3 O2 3_766 0.83(2) 2.09(2) 2.900(2) 168(2) yes
    O2 H1O2 N2 . 0.86(3) 2.10(3) 2.648(2) 121(2) yes
_iucr_refine_instructions_details
;
TITL fs169_0m in P2(1)/c (RT)
CELL 0.71073  14.7026   6.2586  14.7035  90.000  97.447  90.000
ZERR    4.00   0.0003   0.0001   0.0003   0.000   0.002   0.000
LATT  1
SYMM -X, 0.5+Y, 0.5-Z
SFAC C H N O
UNIT 56 68 12 8
SIZE 0.081 0.457 0.511
L.S. 10
BOND $H
FMAP 2 2 60
PLAN 20
ACTA
CONF
WGHT    0.036600    0.506000
FVAR       0.56833
O1    4    0.707084   -0.004865    0.722430    11.00000    0.08232    0.06257 =
         0.07973    0.01982    0.03107   -0.00541
O2    4    1.201927    0.475365    0.506804    11.00000    0.05554    0.04358 =
         0.07251    0.01016    0.01696    0.00262
N1    3    0.932700    0.195768    0.604493    11.00000    0.05025    0.03122 =
         0.03789    0.00415    0.00520    0.00015
N2    3    1.084217    0.231005    0.580873    11.00000    0.05046    0.03231 =
         0.03813    0.00281    0.00610    0.00228
C1    1    1.017221    0.105866    0.609054    11.00000    0.05426    0.02846 =
         0.02765   -0.00030    0.00406    0.00234
C2    1    1.167626    0.151958    0.586475    11.00000    0.05315    0.04084 =
         0.03330   -0.00137    0.00581    0.00593
C3    1    1.191726   -0.055164    0.619297    11.00000    0.06104    0.04641 =
         0.04529    0.00198    0.00737    0.01777
AFIX  43
H3A   2    1.251927   -0.103157    0.622581    11.00000   -1.20000
AFIX   0
C4    1    1.125497   -0.182747    0.645927    11.00000    0.07603    0.03555 =
         0.03727    0.00561    0.00819    0.01691
AFIX  43
H4A   2    1.139594   -0.320597    0.666789    11.00000   -1.20000
AFIX   0
C5    1    1.035537   -0.105187    0.641767    11.00000    0.06480    0.03046 =
         0.02765   -0.00036    0.00596    0.00496
C6    1    0.961815   -0.223044    0.668234    11.00000    0.07704    0.02745 =
         0.03541    0.00406    0.00580    0.00048
AFIX  43
H6A   2    0.970716   -0.363853    0.687565    11.00000   -1.20000
AFIX   0
C7    1    0.878303   -0.132495    0.665661    11.00000    0.06730    0.03426 =
         0.04152    0.00358    0.00869   -0.00900
AFIX  43
H7A   2    0.829638   -0.207262    0.685036    11.00000   -1.20000
AFIX   0
C8    1    0.866716    0.080281    0.632535    11.00000    0.05237    0.03514 =
         0.03386   -0.00019    0.00347   -0.00324
N3    3    0.781163    0.181664    0.622560    11.00000    0.05244    0.04090 =
         0.05473    0.01120    0.01053   -0.00285
C9    1    0.705700    0.133417    0.663910    11.00000    0.05791    0.04127 =
         0.05376   -0.00482    0.01324   -0.01229
C10   1    0.619844    0.264814    0.631541    11.00000    0.05186    0.04835 =
         0.07493   -0.00554    0.01508   -0.00699
C11   1    0.594807    0.236381    0.527329    11.00000    0.06168    0.08372 =
         0.09303   -0.02083   -0.01217    0.00354
AFIX 137
H11A  2    0.589182    0.086913    0.513034    11.00000   -1.50000
H11B  2    0.642042    0.297850    0.496237    11.00000   -1.50000
H11C  2    0.537579    0.306646    0.507715    11.00000   -1.50000
AFIX   0
C12   1    0.541093    0.184642    0.681128    11.00000    0.06944    0.08384 =
         0.15162    0.00889    0.04907   -0.00728
AFIX 137
H12A  2    0.528649    0.037620    0.665576    11.00000   -1.50000
H12B  2    0.487232    0.268703    0.662720    11.00000   -1.50000
H12C  2    0.558007    0.197319    0.746189    11.00000   -1.50000
AFIX   0
C13   1    0.637207    0.501937    0.653695    11.00000    0.06987    0.05397 =
         0.08375   -0.00996    0.01414   -0.00006
AFIX 137
H13A  2    0.654024    0.519045    0.718579    11.00000   -1.50000
H13B  2    0.582450    0.582180    0.634408    11.00000   -1.50000
H13C  2    0.686016    0.553014    0.621966    11.00000   -1.50000
AFIX   0
C14   1    1.239275    0.294677    0.554697    11.00000    0.05324    0.05117 =
         0.05709    0.00298    0.00935    0.00509
AFIX  23
H14A  2    1.280984    0.341155    0.607542    11.00000   -1.20000
H14B  2    1.274490    0.213551    0.515210    11.00000   -1.20000
AFIX   0
H1N3  2    0.779316    0.288474    0.588853    11.00000    0.05655
H1O2  2    1.143904    0.473678    0.509674    11.00000    0.08687
HKLF 4 1 0 0 1 -1 0 0 0 -1 0
REM  fs169_0m in P2(1)/c (RT)
REM R1 =  0.0737 for   2551 Fo > 4sig(Fo)  and  0.1156 for all   3949 data
REM    183 parameters refined using      0 restraints
END
WGHT      0.0366      0.5059
REM Highest difference peak  0.208,  deepest hole -0.140,  1-sigma level  0.035
Q1    1   1.0205 -0.0392  0.6038  11.00000  0.05    0.21
Q2    1   0.9189  0.2756  0.5641  11.00000  0.05    0.18
Q3    1   0.9981 -0.1590  0.6358  11.00000  0.05    0.17
Q4    1   1.3050  0.2846  0.5817  11.00000  0.05    0.16
Q5    1   1.0705  0.3073  0.5370  11.00000  0.05    0.16
Q6    1   1.0670 -0.1633  0.6145  11.00000  0.05    0.16
Q7    1   1.0351  0.0197  0.6470  11.00000  0.05    0.16
Q8    1   0.9154 -0.1880  0.6229  11.00000  0.05    0.15
Q9    1   0.8664 -0.0681  0.6221  11.00000  0.05    0.15
Q10   1   1.1841  0.0796  0.6267  11.00000  0.05    0.15
Q11   1   0.5626  0.2410  0.7604  11.00000  0.05    0.15
Q12   1   0.8769 -0.0012  0.6669  11.00000  0.05    0.15
Q13   1   0.6992 -0.0527  0.6646  11.00000  0.05    0.14
Q14   1   0.8282  0.1440  0.6658  11.00000  0.05    0.13
Q15   1   1.0812 -0.1081  0.6632  11.00000  0.05    0.13
Q16   1   0.9130  0.1376  0.6582  11.00000  0.05    0.13
Q17   1   1.2015  0.2393  0.5894  11.00000  0.05    0.13
Q18   1   0.7407  0.0840  0.6138  11.00000  0.05    0.13
Q19   1   0.6196  0.2942  0.5794  11.00000  0.05    0.13
Q20   1   1.1400  0.2162  0.6190  11.00000  0.05    0.13
;
