# Supplementary material for: 7-Hy­droxy­methyl-2-pivaloyl­amino-1,8-naphthyridine
Source: Acta Crystallogr Sect E Struct Rep Online. 2013 Mar 6;69(Pt 4):o503. doi: 10.1107/S1600536813005527 (PMC3629533; doi:10.1107/S1600536813005527)
Supplement: Supplementary file 2 [file e-69-0o503-Isup2.hkl]

# 
# h,k,l, Fc-squared, Fo-squared, sigma(Fo-squared) and status flag 
# 
data_I
_shelx_title ' fs169_0m in P2(1)/c (RT)' 
_shelx_refln_list_code          4 
_shelx_F_calc_maximum      173.15 
_exptl_crystal_F_000       552.00 
_reflns_d_resolution_high  0.7058 
 
loop_ 
 _symmetry_equiv_pos_as_xyz 
 'x, y, z' 
 '-x, y+1/2, -z+1/2' 
 '-x, -y, -z' 
 'x, -y-1/2, z-1/2' 
 
_cell_length_a    14.7026 
_cell_length_b     6.2586 
_cell_length_c    14.7035 
_cell_angle_alpha  90.000 
_cell_angle_beta   97.447 
_cell_angle_gamma  90.000 
 
_shelx_F_squared_multiplier     1.000 
 
loop_ 
 _refln_index_h 
 _refln_index_k 
 _refln_index_l 
 _refln_F_squared_calc 
 _refln_F_squared_meas 
 _refln_F_squared_sigma 
 _refln_observed_status 
   2   0   0      929.46      869.00      9.12 o 
   3   0   0      215.69      174.64      2.60 o 
   4   0   0       58.91       50.50      1.69 o 
   5   0   0      600.33      568.35      8.06 o 
   6   0   0       84.79       88.53      2.59 o 
   7   0   0       55.05       65.37      2.46 o 
   8   0   0       34.54       43.26      2.18 o 
   9   0   0       25.37       23.67      2.31 o 
  10   0   0      150.01      151.99      4.28 o 
  11   0   0       10.61        9.62      1.78 o 
  12   0   0      545.69      545.99     10.00 o 
  13   0   0       20.03       22.42      2.52 o 
  14   0   0       16.51       23.88      3.13 o 
  15   0   0        0.47        0.98      1.33 o 
  16   0   0        0.09       -1.09      2.13 o 
  17   0   0        2.58        3.90      2.28 o 
  18   0   0       13.17       29.78      4.44 o 
  19   0   0       18.54       14.36      7.94 o 
  20   0   0        3.25       -4.25      6.17 o 
   1   1   0     1472.06     1479.16     12.73 o 
   2   1   0     3408.58     3352.85     36.98 o 
   3   1   0     1178.78     1205.87     12.95 o 
   4   1   0      889.08      916.66      8.65 o 
   5   1   0        0.04        0.97      0.47 o 
   6   1   0        0.09       -0.17      0.50 o 
   7   1   0       43.40       57.65      1.57 o 
   8   1   0        7.25        5.34      0.70 o 
   9   1   0       12.55       10.46      0.96 o 
  10   1   0        0.24        0.65      0.71 o 
  11   1   0      134.59      123.73      2.73 o 
  12   1   0      183.61      171.23      3.36 o 
  13   1   0      235.65      238.39      4.12 o 
  14   1   0       38.28       40.03      2.52 o 
  15   1   0        3.38        5.01      1.70 o 
  16   1   0        8.49       10.85      2.27 o 
  17   1   0        0.70        5.02      2.12 o 
  18   1   0        1.43        2.72      2.05 o 
  19   1   0        0.68        3.59      2.09 o 
  20   1   0        1.48       -2.01      2.51 o 
   0   2   0     2499.53     2729.38     43.77 o 
   1   2   0      354.84      395.08      4.40 o 
   2   2   0     3133.53     3403.16     30.17 o 
   3   2   0       23.41       28.36      1.19 o 
   4   2   0      115.58      129.17      2.08 o 
   5   2   0       35.12       43.66      1.09 o 
   6   2   0     2241.26     2362.74     19.04 o 
   7   2   0      249.83      310.74      5.02 o 
   8   2   0       61.19       55.62      1.78 o 
   9   2   0       14.78       13.43      1.24 o 
  10   2   0       97.32       93.01      2.53 o 
  11   2   0       52.02       60.32      2.37 o 
  12   2   0      105.71      109.29      3.25 o 
  13   2   0      184.96      188.14      5.32 o 
  14   2   0       33.33       37.48      2.70 o 
  15   2   0        4.85        6.39      1.96 o 
  16   2   0        4.11        4.30      2.51 o 
  17   2   0        1.53       -0.37      2.70 o 
  18   2   0        8.10        9.22      2.50 o 
  19   2   0        1.61       -0.29      2.67 o 
  20   2   0        5.82        2.66      3.44 o 
   1   3   0        1.78        1.73      0.76 o 
   2   3   0      767.27      858.30      7.88 o 
   3   3   0       93.34      105.70      2.12 o 
   4   3   0      416.89      435.41      5.34 o 
   5   3   0      145.39      154.26      2.72 o 
   6   3   0       46.49       49.81      1.47 o 
   7   3   0       70.21       67.73      2.08 o 
   8   3   0        4.40        4.02      0.93 o 
   9   3   0        1.05        1.79      0.76 o 
  10   3   0        0.45       -0.17      1.24 o 
  11   3   0       30.43       28.91      2.34 o 
  12   3   0        4.67        5.59      1.55 o 
  13   3   0        0.01       -0.38      1.88 o 
  14   3   0        0.00       -0.38      1.69 o 
  15   3   0        0.00        1.18      1.87 o 
  16   3   0        6.27       10.27      2.38 o 
  17   3   0        0.24        3.31      2.09 o 
  18   3   0        0.24        0.05      2.39 o 
  19   3   0       15.55       24.15      4.49 o 
   0   4   0      313.25      297.59      6.30 o 
   1   4   0      352.01      434.19      5.09 o 
   2   4   0      102.45      106.18      2.13 o 
   3   4   0       78.89       73.24      1.98 o 
   4   4   0       34.21       33.91      1.61 o 
   5   4   0       39.31       38.96      1.56 o 
   6   4   0      297.55      267.44      5.76 o 
   7   4   0      727.52      713.60      9.46 o 
   8   4   0       41.79       44.54      2.71 o 
   9   4   0       17.22       18.82      2.08 o 
  10   4   0       44.56       45.73      3.15 o 
  11   4   0       28.20       28.48      2.69 o 
  12   4   0        0.02        2.81      1.80 o 
  13   4   0        6.60        5.87      1.99 o 
  14   4   0        3.23        3.77      2.05 o 
  15   4   0        2.05        4.87      2.20 o 
  16   4   0        0.10        0.19      2.06 o 
  17   4   0        5.25        3.86      3.17 o 
  18   4   0        2.09       -1.25      4.16 o 
   1   5   0        6.67       12.62      1.30 o 
   2   5   0        5.45        5.83      1.10 o 
   3   5   0       35.98       40.28      2.33 o 
   4   5   0      148.88      161.80      4.14 o 
   5   5   0      257.49      246.22      5.72 o 
   6   5   0        0.72       -1.43      1.43 o 
   7   5   0       20.51       24.36      2.69 o 
   8   5   0       44.57       42.44      3.30 o 
   9   5   0       22.87       24.36      2.53 o 
  10   5   0        3.71        4.75      1.74 o 
  11   5   0        0.20        1.27      1.73 o 
  12   5   0        2.55        4.25      2.00 o 
  13   5   0       12.39       11.48      2.42 o 
  14   5   0        5.01        8.73      2.56 o 
  15   5   0       18.80       18.67      4.38 o 
  16   5   0        0.64        1.15      3.10 o 
  17   5   0        0.28       -3.08      3.08 o 
   0   6   0       11.14       10.50      2.35 o 
   1   6   0       47.02       39.44      2.75 o 
   2   6   0      251.55      226.66      6.36 o 
   3   6   0       56.41       53.05      2.86 o 
   4   6   0        1.62        2.80      1.35 o 
   5   6   0       12.11       12.69      2.01 o 
   6   6   0        1.49        2.21      1.77 o 
   7   6   0        6.37       12.72      2.64 o 
   8   6   0       16.61       18.36      2.95 o 
   9   6   0        8.81        5.76      2.62 o 
  10   6   0        0.37        2.15      5.50 o 
  11   6   0        0.07        4.46      2.55 o 
  12   6   0        4.50        5.70      2.36 o 
  13   6   0        1.35        2.48      3.62 o 
  14   6   0        7.39        2.92      4.44 o 
  15   6   0        0.09       -2.45      3.30 o 
   1   7   0        1.40       -0.95      2.81 o 
   2   7   0       67.95       57.10      7.77 o 
   3   7   0       29.34       28.16      5.64 o 
   4   7   0        8.45        8.57      4.06 o 
   5   7   0        8.85        9.09      3.22 o 
   6   7   0        2.08        1.81      2.22 o 
   7   7   0        0.38       -0.88      2.57 o 
   8   7   0       25.10       26.64      5.02 o 
   9   7   0        0.14        6.39      2.89 o 
  10   7   0       10.42       16.66     15.31 o 
  11   7   0        0.00        0.27      6.44 o 
  12   7   0        0.84       -0.78      6.22 o 
   0   8   0        6.69        7.72      6.19 o 
   1   8   0        0.82        1.76      3.62 o 
   2   8   0        5.11        7.64      4.10 o 
   3   8   0       56.62       49.21      7.76 o 
   4   8   0        0.00        4.65      3.62 o 
   5   8   0        0.06        0.51      3.68 o 
   6   8   0        5.01        5.43      4.24 o 
   7   8   0        9.25        7.97      5.97 o 
   8   8   0        2.10       19.80      5.78 o 
 -20   1   1        1.42        3.38      3.13 o 
 -19   1   1        5.80        4.36      2.80 o 
 -18   1   1        3.20        5.67      2.08 o 
 -17   1   1        9.37       14.64      2.41 o 
 -16   1   1        0.08       -1.69      1.69 o 
 -15   1   1        2.26        1.41      1.53 o 
 -14   1   1        0.11        1.99      1.15 o 
 -13   1   1      118.06      113.07      2.85 o 
 -12   1   1       96.83       88.34      2.47 o 
 -11   1   1       93.25       83.10      2.56 o 
 -10   1   1       15.65       16.86      1.41 o 
  -9   1   1       24.47       20.08      1.30 o 
  -8   1   1        7.07        2.80      0.62 o 
  -7   1   1     1195.11     1282.98     10.89 o 
  -6   1   1     3394.36     3609.64     28.31 o 
  -5   1   1      959.32      943.39      8.29 o 
  -4   1   1      196.77      198.82      2.35 o 
  -3   1   1      436.36      408.71      4.00 o 
  -2   1   1      674.37      702.40      5.87 o 
  -1   1   1      551.00      513.47      5.78 o 
   0   1   1     2910.12     2941.38     42.15 o 
   1   1   1     5644.66     5737.09     54.75 o 
   2   1   1      942.24      908.32     10.21 o 
   3   1   1      559.89      555.61      5.45 o 
   4   1   1      239.91      232.91      2.64 o 
   5   1   1        9.14       10.83      0.70 o 
   6   1   1     2102.64     2132.84     16.01 o 
   7   1   1      262.74      274.28      3.15 o 
   8   1   1       19.71       12.20      0.89 o 
   9   1   1      203.04      200.74      2.99 o 
  10   1   1        0.73       -0.72      0.72 o 
  11   1   1        1.21        1.13      0.81 o 
  12   1   1       88.84       85.66      2.48 o 
  13   1   1       52.56       63.76      2.38 o 
  14   1   1        4.25        6.07      1.44 o 
  15   1   1        0.05       -0.87      1.59 o 
  16   1   1        0.78        0.33      1.71 o 
  17   1   1        0.56       -0.72      1.80 o 
  18   1   1        5.61        9.40      2.72 o 
  19   1   1        3.24        6.72      3.35 o 
  20   1   1        5.09       -0.18      3.00 o 
 -20   2   1        2.02        3.00      3.23 o 
 -19   2   1        4.43        6.48      2.50 o 
 -18   2   1        2.05        0.45      2.26 o 
 -17   2   1        4.08        5.37      2.12 o 
 -16   2   1        4.47        5.76      2.09 o 
 -15   2   1        0.36        0.13      1.68 o 
 -14   2   1        2.79        5.84      1.50 o 
 -13   2   1        2.06        2.64      1.41 o 
 -12   2   1       15.76       19.02      1.83 o 
 -11   2   1       48.52       45.58      2.36 o 
 -10   2   1       44.43       52.25      2.74 o 
  -9   2   1       13.94       17.27      1.56 o 
  -8   2   1      345.70      366.12      5.50 o 
  -7   2   1        1.97        5.24      0.71 o 
  -6   2   1       70.68       70.10      1.65 o 
  -5   2   1      355.52      387.79      4.35 o 
  -4   2   1       77.32       91.87      1.73 o 
  -3   2   1       81.39       77.31      1.37 o 
  -2   2   1       22.39       20.50      0.94 o 
  -1   2   1      514.05      534.44      5.75 o 
   0   2   1      465.82      430.51      4.66 o 
   1   2   1     2840.49     3064.50     45.03 o 
   2   2   1       47.23       45.12      1.18 o 
   3   2   1      200.83      187.69      3.59 o 
   4   2   1      295.24      268.65      3.57 o 
   5   2   1      400.58      417.43      5.33 o 
   6   2   1        7.18        4.83      0.70 o 
   7   2   1       18.94       26.84      1.24 o 
   8   2   1        7.43       14.70      1.11 o 
   9   2   1       15.26       19.67      1.32 o 
  10   2   1        9.74        9.94      1.15 o 
  11   2   1        0.92        1.75      1.03 o 
  12   2   1       68.24       70.74      2.78 o 
  13   2   1      335.11      305.09      6.08 o 
  14   2   1      128.91      115.13      3.87 o 
  15   2   1        1.57       -1.34      1.61 o 
  16   2   1        5.61        8.49      2.26 o 
  17   2   1        0.12       -1.88      1.95 o 
  18   2   1        0.10        0.80      2.08 o 
  19   2   1        3.62        9.83      3.41 o 
 -19   3   1        2.18       -1.02      3.18 o 
 -18   3   1        0.16        1.21      2.44 o 
 -17   3   1        0.03        3.72      2.66 o 
 -16   3   1        1.07        1.35      1.99 o 
 -15   3   1        3.46        4.70      2.01 o 
 -14   3   1       29.37       34.24      3.58 o 
 -13   3   1       29.06       26.57      2.35 o 
 -12   3   1        9.58       11.03      1.80 o 
 -11   3   1        4.25        6.39      1.61 o 
 -10   3   1        8.63        7.40      1.62 o 
  -9   3   1        1.64        0.99      0.90 o 
  -8   3   1       44.20       42.19      2.04 o 
  -7   3   1       83.31       87.16      2.16 o 
  -6   3   1       58.24       67.61      2.04 o 
  -5   3   1        4.23        6.03      0.86 o 
  -4   3   1        0.29        0.91      0.65 o 
  -3   3   1      378.48      379.50      4.67 o 
  -2   3   1       16.53       14.29      0.99 o 
  -1   3   1      305.59      312.40      4.62 o 
   0   3   1     3824.40     4140.36     36.47 o 
   1   3   1     1712.21     1930.18     16.06 o 
   2   3   1        5.25        7.32      0.76 o 
   3   3   1       38.04       44.85      1.34 o 
   4   3   1      221.00      206.59      3.67 o 
   5   3   1      259.38      269.60      4.75 o 
   6   3   1      239.40      236.95      3.94 o 
   7   3   1       74.79       67.91      2.10 o 
   8   3   1      655.27      637.44      7.39 o 
   9   3   1        3.72        1.35      1.08 o 
  10   3   1       13.19       12.84      1.53 o 
  11   3   1        0.00       -0.26      1.21 o 
  12   3   1       46.63       39.75      3.07 o 
  13   3   1       29.56       30.36      3.05 o 
  14   3   1        9.41       11.58      2.34 o 
  15   3   1        0.85        1.35      2.26 o 
  16   3   1        4.94        4.88      2.16 o 
  17   3   1        0.11       -0.88      2.04 o 
  18   3   1        0.83       -2.46      2.46 o 
  19   3   1        0.01       -2.68      2.68 o 
 -18   4   1        6.41        9.86      3.81 o 
 -17   4   1        0.02        2.83      3.10 o 
 -16   4   1        7.87       10.08      2.91 o 
 -15   4   1        2.83        0.53      2.16 o 
 -14   4   1       15.73       12.87      2.44 o 
 -13   4   1        6.04        8.57      2.05 o 
 -12   4   1       25.71       31.38      2.83 o 
 -11   4   1        1.34       -1.11      1.50 o 
 -10   4   1       42.37       37.95      2.63 o 
  -9   4   1        1.31        1.58      1.16 o 
  -8   4   1      502.42      491.66      8.34 o 
  -7   4   1      432.89      411.63      7.23 o 
  -6   4   1       42.91       48.54      1.90 o 
  -5   4   1      360.70      355.64      5.18 o 
  -4   4   1      385.55      394.60      5.52 o 
  -3   4   1       53.35       53.15      2.07 o 
  -2   4   1      126.85      143.81      2.54 o 
  -1   4   1       59.18       65.55      1.90 o 
   0   4   1       53.39       49.41      1.59 o 
   1   4   1        0.05        1.05      0.74 o 
   2   4   1       12.81       12.30      0.93 o 
   3   4   1        1.98       -0.09      0.64 o 
   4   4   1        5.16        2.86      0.67 o 
   5   4   1       95.25       88.80      2.86 o 
   6   4   1        0.18       -0.72      0.88 o 
   7   4   1       13.70       10.99      1.66 o 
   8   4   1      135.47      124.24      3.96 o 
   9   4   1       52.71       54.05      3.36 o 
  10   4   1       11.75       14.77      2.24 o 
  11   4   1       68.02       69.69      3.77 o 
  12   4   1       66.18       72.82      3.80 o 
  13   4   1       16.00       13.96      2.47 o 
  14   4   1        1.06        2.50      1.99 o 
  15   4   1        2.36        5.75      2.44 o 
  16   4   1        0.15        5.08      2.26 o 
  17   4   1        0.14       -2.46      2.46 o 
  18   4   1        3.29       -1.00      3.01 o 
 -17   5   1        4.41        4.56      3.34 o 
 -16   5   1        0.17       -1.61      2.84 o 
 -15   5   1        0.24        1.23      2.82 o 
 -14   5   1        0.70       -2.17      2.17 o 
 -13   5   1        0.30        3.01      1.96 o 
 -12   5   1       11.59        9.51      2.14 o 
 -11   5   1        0.01        1.44      1.46 o 
 -10   5   1        1.54        3.47      1.64 o 
  -9   5   1        1.37        0.74      1.35 o 
  -8   5   1      176.16      157.57      8.90 o 
  -7   5   1      394.67      392.84      8.35 o 
  -6   5   1      432.03      412.05      9.31 o 
  -5   5   1     1102.10     1056.42     13.23 o 
  -4   5   1      110.88       99.77      3.34 o 
  -3   5   1        8.01        7.14      1.37 o 
  -2   5   1       34.53       41.06      2.16 o 
  -1   5   1        5.77        5.80      1.04 o 
   0   5   1       45.60       45.94      1.85 o 
   1   5   1       12.26       16.19      1.55 o 
   2   5   1       53.56       54.90      2.29 o 
   3   5   1       37.67       32.68      2.10 o 
   4   5   1        2.13       -0.36      1.16 o 
   5   5   1       98.73      102.72      3.82 o 
   6   5   1        2.16        1.53      1.40 o 
   7   5   1       70.33       66.10      3.81 o 
   8   5   1       18.38       19.46      2.42 o 
   9   5   1        8.26        3.18      1.46 o 
  10   5   1        5.19        9.59      2.27 o 
  11   5   1        0.04        1.50      1.68 o 
  12   5   1        4.51        6.32      2.52 o 
  13   5   1       25.85       31.66      3.20 o 
  14   5   1       17.86       15.13      3.43 o 
  15   5   1        5.82       17.86      6.40 o 
  16   5   1        1.25        1.66      2.53 o 
 -15   6   1        1.27        2.84      3.74 o 
 -14   6   1        1.08       -0.93      2.95 o 
 -13   6   1        0.11       -0.24      2.75 o 
 -12   6   1        0.93       -0.63      2.41 o 
 -11   6   1        1.16       -0.05      2.18 o 
 -10   6   1        0.12       -1.25      1.87 o 
  -9   6   1        5.46       10.59      2.20 o 
  -8   6   1       20.97       12.37      7.20 o 
  -7   6   1       21.28       24.60      3.46 o 
  -6   6   1        0.69       -0.27      1.72 o 
  -5   6   1       21.03       21.43      2.46 o 
  -4   6   1      191.32      177.75      5.04 o 
  -3   6   1       52.73       49.53      2.90 o 
  -2   6   1      169.83      162.89      4.57 o 
  -1   6   1      124.87      120.30      5.04 o 
   0   6   1        6.17        4.31      1.65 o 
   1   6   1       70.78       70.09      3.70 o 
   2   6   1       18.81       14.50      2.02 o 
   3   6   1        0.73        2.10      1.34 o 
   4   6   1       24.28       21.74      3.15 o 
   5   6   1       14.04       10.35      2.14 o 
   6   6   1       64.37       57.98      3.94 o 
   7   6   1       15.22       18.84      3.67 o 
   8   6   1       17.85       20.03      2.76 o 
   9   6   1        7.54       10.64      2.56 o 
  10   6   1       30.96       38.97      4.06 o 
  11   6   1        2.83        8.87      4.09 o 
  12   6   1        2.00       -1.31      2.52 o 
  13   6   1        2.06        3.02      2.45 o 
  14   6   1       10.01       15.96      4.09 o 
  15   6   1        4.88       16.15      8.41 o 
 -12   7   1        0.92        0.04      6.09 o 
 -11   7   1       21.72       12.21      7.22 o 
 -10   7   1        0.43       -2.17      4.97 o 
  -9   7   1       28.80       30.20      4.90 o 
  -8   7   1       13.46        4.16      5.46 o 
  -7   7   1       50.38       53.47      6.93 o 
  -6   7   1       56.69       60.27      4.80 o 
  -5   7   1        1.71        2.38      3.59 o 
  -4   7   1        0.01        0.73      3.35 o 
  -3   7   1        4.92       10.65      4.16 o 
  -2   7   1        9.44        8.36      4.67 o 
  -1   7   1       51.10       63.23      8.07 o 
   0   7   1       24.38       24.77      5.30 o 
   1   7   1       13.23       12.62      4.50 o 
   2   7   1       49.13       44.77      6.82 o 
   3   7   1       10.83        5.23      3.76 o 
   4   7   1        9.42       12.33      3.25 o 
   5   7   1        0.81        0.02      2.52 o 
   6   7   1       11.84       11.03      3.02 o 
   7   7   1        4.69        6.85      3.20 o 
   8   7   1        3.00        9.14      4.39 o 
   9   7   1       29.83       37.83      6.24 o 
  10   7   1        2.37       10.80      8.16 o 
  11   7   1        8.60       11.70      8.64 o 
  12   7   1        3.76        2.77      8.72 o 
  -8   8   1       14.17       17.14      6.58 o 
  -7   8   1        0.00        0.59      4.27 o 
  -6   8   1       16.63       20.37      5.46 o 
  -5   8   1       17.49       14.42      5.21 o 
  -4   8   1        8.62        3.73      3.74 o 
  -3   8   1        6.98       13.30      9.03 o 
  -2   8   1        0.01        0.84      3.11 o 
  -1   8   1        0.02        0.15      3.35 o 
   0   8   1        0.58       -0.72      3.36 o 
   1   8   1        2.60        5.91      3.98 o 
   2   8   1        1.08        0.07      5.14 o 
   3   8   1        7.86       11.78      4.73 o 
   4   8   1        2.85        2.74      3.93 o 
   5   8   1        0.95        5.52      3.93 o 
   6   8   1        4.26        1.50      8.47 o 
   7   8   1        3.81        9.87      5.82 o 
   8   8   1        0.03        3.93      4.76 o 
 -19   0   2        1.76        2.14      6.58 o 
 -18   0   2        3.42        2.85      3.12 o 
 -17   0   2        0.46       -2.59      2.59 o 
 -16   0   2        0.39        2.50      2.38 o 
 -15   0   2       34.05       36.79      3.34 o 
 -14   0   2        6.55        4.11      1.99 o 
 -13   0   2      631.05      639.27     11.65 o 
 -12   0   2     1132.19     1102.39     16.86 o 
 -11   0   2      121.63      131.28      4.34 o 
 -10   0   2      121.96      110.63      3.79 o 
  -9   0   2        0.95        0.94      0.95 o 
  -8   0   2        8.07       15.25      1.41 o 
  -7   0   2      530.11      495.19      9.85 o 
  -6   0   2      275.79      279.60      4.55 o 
  -5   0   2     3919.41     3768.50     34.92 o 
  -4   0   2      437.43      364.95      3.99 o 
  -3   0   2     6636.58     6359.23     63.74 o 
  -2   0   2     3298.11     3206.35     32.02 o 
  -1   0   2      996.59      910.23     11.25 o 
   0   0   2      128.39      106.96      1.50 o 
   1   0   2     4632.53     4587.60     41.58 o 
   2   0   2     9983.85     9200.12     91.99 o 
   3   0   2       76.42       75.57      1.82 o 
   4   0   2      218.58      200.63      3.39 o 
   5   0   2     2859.51     2817.71     30.02 o 
   6   0   2      825.43      849.65      9.75 o 
   7   0   2     2073.31     2326.35     23.62 o 
   8   0   2      175.06      186.33      3.71 o 
   9   0   2       36.16       38.29      2.10 o 
  10   0   2       43.87       40.39      2.61 o 
  11   0   2       55.27       53.25      2.99 o 
  12   0   2        0.93        0.97      1.30 o 
  13   0   2      370.76      365.14      7.51 o 
  14   0   2        9.49       13.65      2.09 o 
  15   0   2       11.96       12.16      2.39 o 
  16   0   2        2.99        3.51      2.10 o 
  17   0   2        5.93       14.86      4.23 o 
  18   0   2        0.19        6.37      2.53 o 
  19   0   2        2.68        7.88      4.65 o 
  20   0   2        3.84       -2.37      4.28 o 
 -20   1   2        0.24       -2.27      6.51 o 
 -19   1   2        0.18        6.46      3.51 o 
 -18   1   2        0.26       -3.00      3.51 o 
 -17   1   2        0.54       -0.87      1.56 o 
 -16   1   2        2.34        2.71      1.85 o 
 -15   1   2        0.02       -0.12      1.41 o 
 -14   1   2        0.09        0.78      1.22 o 
 -13   1   2      493.96      487.22      8.23 o 
 -12   1   2       25.57       24.08      1.82 o 
 -11   1   2      112.80      108.83      2.84 o 
 -10   1   2      120.23      114.67      2.75 o 
  -9   1   2       68.07       59.29      1.93 o 
  -8   1   2       20.05       19.77      1.14 o 
  -7   1   2      911.68     1022.24      9.35 o 
  -6   1   2      146.82      157.80      2.31 o 
  -5   1   2        1.17        1.78      0.46 o 
  -4   1   2      265.34      246.00      2.70 o 
  -3   1   2      571.85      513.00      4.54 o 
  -2   1   2     1415.91     1277.13     11.16 o 
  -1   1   2     2319.72     2304.97     23.44 o 
   0   1   2     8813.77     8839.15     73.78 o 
   1   1   2        1.03        0.79      0.30 o 
   2   1   2        0.00        1.10      0.53 o 
   3   1   2      716.50      653.95      5.64 o 
   4   1   2       89.07       80.95      1.44 o 
   5   1   2      183.94      159.78      2.24 o 
   6   1   2     1554.15     1570.53     12.24 o 
   7   1   2      468.28      515.37      5.80 o 
   8   1   2      363.47      365.62      4.02 o 
   9   1   2        5.90       11.13      0.98 o 
  10   1   2        0.35        0.98      0.68 o 
  11   1   2       22.96       21.73      1.57 o 
  12   1   2       70.65       70.68      2.39 o 
  13   1   2      395.77      378.84      5.43 o 
  14   1   2      194.06      186.39      4.36 o 
  15   1   2        0.02        1.26      1.67 o 
  16   1   2        1.38        1.03      1.85 o 
  17   1   2        1.40        2.81      2.02 o 
  18   1   2        1.23        1.55      3.59 o 
  19   1   2        1.15        1.22      3.03 o 
  20   1   2        6.61       13.10      3.97 o 
 -20   2   2        4.11       -3.25      3.25 o 
 -19   2   2       12.74       14.86      3.82 o 
 -18   2   2        1.69        5.28      2.29 o 
 -17   2   2       30.35       46.95      4.06 o 
 -16   2   2       17.24       24.94      2.89 o 
 -15   2   2        0.63       -0.53      1.67 o 
 -14   2   2       15.10       11.47      1.80 o 
 -13   2   2       74.91       72.18      3.43 o 
 -12   2   2      159.99      127.55      4.09 o 
 -11   2   2       86.82       84.14      3.36 o 
 -10   2   2        0.14        0.77      1.24 o 
  -9   2   2       40.30       38.08      1.86 o 
  -8   2   2        1.75        0.35      0.54 o 
  -7   2   2      105.46      114.52      2.17 o 
  -6   2   2     3777.54     4064.09     32.28 o 
  -5   2   2     3038.46     3200.27     25.61 o 
  -4   2   2       78.24       74.21      1.46 o 
  -3   2   2     1056.81     1096.54     13.95 o 
  -2   2   2       85.54       96.79      1.68 o 
  -1   2   2      291.98      290.97      3.49 o 
   0   2   2      583.06      664.28      7.42 o 
   1   2   2      302.75      286.28      4.65 o 
   2   2   2      204.43      191.28      3.11 o 
   3   2   2     1243.03     1290.65     11.08 o 
   4   2   2      485.83      497.05      5.24 o 
   5   2   2       27.98       25.01      1.08 o 
   6   2   2      337.22      401.33      4.56 o 
   7   2   2      648.75      618.36      6.51 o 
   8   2   2       91.20      103.48      2.22 o 
   9   2   2      178.33      177.27      3.09 o 
  10   2   2        0.46        0.57      0.74 o 
  11   2   2       49.07       50.62      2.52 o 
  12   2   2       27.01       28.37      2.09 o 
  13   2   2       15.04       22.19      2.18 o 
  14   2   2        0.86        3.06      1.76 o 
  15   2   2       26.52       29.46      3.00 o 
  16   2   2        0.80        0.00      1.80 o 
  17   2   2        1.73        1.18      2.27 o 
  18   2   2        2.22        3.76      2.77 o 
  19   2   2        0.15        0.03      4.44 o 
 -19   3   2        0.70        1.70      3.17 o 
 -18   3   2        0.65        6.44      2.53 o 
 -17   3   2        4.36        6.01      3.02 o 
 -16   3   2        2.93        2.68      2.32 o 
 -15   3   2        0.78        1.96      2.11 o 
 -14   3   2       32.67       28.60      2.55 o 
 -13   3   2        8.18       10.11      1.87 o 
 -12   3   2        4.51        6.13      1.63 o 
 -11   3   2       77.56       70.95      3.29 o 
 -10   3   2       25.33       28.74      2.36 o 
  -9   3   2       65.20       55.17      2.09 o 
  -8   3   2        7.63        5.45      0.97 o 
  -7   3   2      319.07      307.22      4.46 o 
  -6   3   2       96.22       98.19      2.51 o 
  -5   3   2       31.54       26.89      1.44 o 
  -4   3   2      132.03      138.85      2.31 o 
  -3   3   2        0.51       -0.38      0.55 o 
  -2   3   2       57.26       50.81      1.53 o 
  -1   3   2        3.67        8.28      0.86 o 
   0   3   2      786.00      949.68     11.81 o 
   1   3   2      100.53       88.97      2.22 o 
   2   3   2        0.42       -0.27      0.60 o 
   3   3   2       26.11       23.87      1.39 o 
   4   3   2        0.21        0.80      0.80 o 
   5   3   2       35.33       35.91      1.70 o 
   6   3   2      963.17      944.49      9.98 o 
   7   3   2     1252.36     1234.27     12.51 o 
   8   3   2      342.09      340.04      5.39 o 
   9   3   2        3.79        2.87      1.07 o 
  10   3   2        0.21        1.80      1.32 o 
  11   3   2        0.05        3.24      2.08 o 
  12   3   2        3.29        3.37      1.75 o 
  13   3   2       12.33       13.42      2.35 o 
  14   3   2        0.45       -1.14      1.67 o 
  15   3   2        0.98        2.50      1.92 o 
  16   3   2        0.58        2.34      2.01 o 
  17   3   2        0.09       -1.95      1.98 o 
  18   3   2        0.06        0.12      2.99 o 
  19   3   2        0.11        1.22      2.88 o 
 -18   4   2        0.00        2.73      3.28 o 
 -17   4   2        0.17        2.76      3.08 o 
 -16   4   2        1.01        0.75      2.34 o 
 -15   4   2       19.23       18.25      3.20 o 
 -14   4   2       10.00        9.08      2.61 o 
 -13   4   2       23.57       22.59      2.60 o 
 -12   4   2       10.70        7.58      1.97 o 
 -11   4   2        9.30        7.81      1.65 o 
 -10   4   2       62.86       63.46      3.12 o 
  -9   4   2       67.76       71.30      2.91 o 
  -8   4   2      269.28      245.15      6.02 o 
  -7   4   2      405.82      380.97      6.78 o 
  -6   4   2     1106.99     1080.95     12.98 o 
  -5   4   2       27.46       26.84      1.75 o 
  -4   4   2       58.32       56.53      2.61 o 
  -3   4   2      539.16      568.01      6.60 o 
  -2   4   2      164.28      163.11      3.12 o 
  -1   4   2       20.89       28.60      1.60 o 
   0   4   2      103.67      100.26      2.45 o 
   1   4   2       55.67       68.10      1.66 o 
   2   4   2      245.29      247.77      4.49 o 
   3   4   2        8.67        5.26      1.00 o 
   4   4   2        0.16        0.09      0.83 o 
   5   4   2       37.30       37.63      2.08 o 
   6   4   2      194.81      190.81      4.70 o 
   7   4   2       51.56       52.86      3.31 o 
   8   4   2      198.11      173.29      4.76 o 
   9   4   2      310.99      291.70      6.78 o 
  10   4   2        9.10       11.47      2.01 o 
  11   4   2        3.26        2.21      1.67 o 
  12   4   2        6.72        5.66      1.90 o 
  13   4   2        8.89       15.53      2.91 o 
  14   4   2       16.01       14.19      2.55 o 
  15   4   2        3.65        6.03      3.19 o 
  16   4   2        0.88       -1.80      2.21 o 
  17   4   2        0.90       -1.21      2.45 o 
  18   4   2        4.77        5.49      3.30 o 
 -17   5   2        7.59        6.39      3.93 o 
 -16   5   2        0.07        1.92      3.78 o 
 -15   5   2        4.46        7.22      3.54 o 
 -14   5   2        2.28        1.96      2.24 o 
 -13   5   2        5.15        6.19      2.52 o 
 -12   5   2        1.77        1.16      2.21 o 
 -11   5   2       10.68       18.61      3.74 o 
 -10   5   2        2.15        2.17      1.72 o 
  -9   5   2       41.89       44.12      3.49 o 
  -8   5   2      531.32      500.08      8.77 o 
  -7   5   2       16.19       12.60      2.18 o 
  -6   5   2      128.66      128.39      4.12 o 
  -5   5   2       77.78       76.17      3.56 o 
  -4   5   2      258.38      231.43      5.84 o 
  -3   5   2        0.12       -0.47      1.01 o 
  -2   5   2        3.80        4.23      1.12 o 
  -1   5   2        0.00       -0.81      0.81 o 
   0   5   2        5.30        5.78      1.01 o 
   1   5   2       10.28        9.60      1.39 o 
   2   5   2      272.43      286.18      4.84 o 
   3   5   2        3.50        6.42      1.29 o 
   4   5   2      301.81      280.94      5.05 o 
   5   5   2       75.50       76.57      3.23 o 
   6   5   2       29.62       35.58      2.92 o 
   7   5   2        4.73        6.39      2.05 o 
   8   5   2       23.36       22.99      2.49 o 
   9   5   2        4.34        4.45      2.03 o 
  10   5   2        0.22        2.11      1.77 o 
  11   5   2        1.06        1.41      1.31 o 
  12   5   2        0.45        3.62      2.09 o 
  13   5   2        0.12       -0.72      1.80 o 
  14   5   2        0.02       -1.88      1.88 o 
  15   5   2        5.55       11.33      3.62 o 
  16   5   2        9.22       14.20      3.51 o 
 -15   6   2        3.54        1.92      3.33 o 
 -14   6   2       10.48        8.28      3.99 o 
 -13   6   2        7.96        6.99      4.13 o 
 -12   6   2        7.01        9.57      3.10 o 
 -11   6   2        4.66        5.09      2.52 o 
 -10   6   2        1.08        2.35      2.22 o 
  -9   6   2       22.75       29.39      3.46 o 
  -8   6   2       26.73       25.12      4.11 o 
  -7   6   2       63.96       73.45      4.77 o 
  -6   6   2       21.95       17.83      3.58 o 
  -5   6   2       23.12       22.20      2.48 o 
  -4   6   2       25.62       29.11      2.68 o 
  -3   6   2       13.31        9.75      2.20 o 
  -2   6   2        0.72        1.83      2.01 o 
  -1   6   2        2.96        2.59      2.33 o 
   0   6   2        7.56        5.21      2.14 o 
   1   6   2       31.86       30.07      2.77 o 
   2   6   2        6.77        4.72      1.61 o 
   3   6   2       25.09       26.15      2.50 o 
   4   6   2      102.87      104.14      5.16 o 
   5   6   2      264.13      238.32      6.36 o 
   6   6   2       82.21       84.88      4.57 o 
   7   6   2        1.03        0.24      2.13 o 
   8   6   2       53.43       55.62      3.91 o 
   9   6   2       34.93       36.44      3.57 o 
  10   6   2        9.61       14.17      2.61 o 
  11   6   2        0.02        2.27      2.04 o 
  12   6   2        4.10        9.88      3.19 o 
  13   6   2        0.06       -1.28      2.54 o 
  14   6   2        4.86       -2.74      4.21 o 
 -12   7   2        0.00        2.33      7.46 o 
 -11   7   2       21.32       20.89      7.68 o 
 -10   7   2       35.29       33.57      5.99 o 
  -9   7   2        1.87        1.79      6.26 o 
  -8   7   2       18.96       17.68      7.10 o 
  -7   7   2       27.98       20.34      4.98 o 
  -6   7   2        8.08        7.47      3.80 o 
  -5   7   2       10.86       12.75      4.54 o 
  -4   7   2      114.77      116.04     12.85 o 
  -3   7   2        0.54        0.79      3.19 o 
  -2   7   2        0.29        1.15      3.26 o 
  -1   7   2        2.62        4.25      5.83 o 
   0   7   2        0.69        2.04      3.25 o 
   1   7   2       14.15       15.10      4.56 o 
   2   7   2        1.80        0.94      3.21 o 
   3   7   2        3.92        1.65      2.68 o 
   4   7   2        0.01        0.23      2.59 o 
   5   7   2        0.03       -2.38      2.38 o 
   6   7   2        2.19        2.99      2.58 o 
   7   7   2       18.71       18.33      3.44 o 
   8   7   2       31.08       37.00      4.97 o 
   9   7   2        1.79        3.89      3.36 o 
  10   7   2        7.55        3.42      3.34 o 
  11   7   2        6.54       13.75      2.82 o 
  12   7   2        0.01       15.36      6.64 o 
  -7   8   2        2.93       -0.44      4.25 o 
  -6   8   2       15.90       13.55      5.12 o 
  -5   8   2       57.35       66.65      8.82 o 
  -4   8   2        0.68        1.02      3.33 o 
  -3   8   2        0.12        0.88      3.45 o 
  -2   8   2       25.14       26.39      7.13 o 
  -1   8   2        4.17        3.53      3.87 o 
   0   8   2        3.51        5.20      4.03 o 
   1   8   2        4.45        6.83      3.95 o 
   2   8   2        3.85        4.46      3.85 o 
   3   8   2       13.51       14.83      5.18 o 
   4   8   2        6.00       12.20      4.63 o 
   5   8   2       17.97       12.54      9.50 o 
   6   8   2       12.82       10.18      6.27 o 
   7   8   2        8.91        3.05      5.25 o 
   8   8   2        0.81       -1.38      4.45 o 
 -20   1   3        0.32       -1.26      4.72 o 
 -19   1   3        4.65        8.52      4.79 o 
 -18   1   3        6.59       12.51      3.80 o 
 -17   1   3        0.47       -1.53      2.14 o 
 -16   1   3        3.66        5.12      1.68 o 
 -15   1   3       17.23       18.43      2.50 o 
 -14   1   3        9.63        8.67      2.02 o 
 -13   1   3       72.86       73.72      3.35 o 
 -12   1   3      661.66      656.78     10.06 o 
 -11   1   3      212.14      197.17      4.03 o 
 -10   1   3      393.16      358.36      8.24 o 
  -9   1   3      129.40      137.10      2.77 o 
  -8   1   3      933.00      924.57     20.70 o 
  -7   1   3       69.50       79.65      2.40 o 
  -6   1   3      168.63      171.28      2.55 o 
  -5   1   3        1.08        0.54      0.36 o 
  -4   1   3      337.40      351.25      3.50 o 
  -3   1   3     1253.17     1204.65      9.81 o 
  -2   1   3      400.86      403.55      3.68 o 
  -1   1   3      926.04      921.76      7.10 o 
   0   1   3    11636.52    11667.39    109.44 o 
   1   1   3     7116.54     7058.02     81.58 o 
   2   1   3     1072.40     1043.38     14.04 o 
   3   1   3     1865.33     1779.68     17.12 o 
   4   1   3      977.06      973.96      8.22 o 
   5   1   3        1.77        3.37      0.56 o 
   6   1   3       44.35       62.42      1.86 o 
   7   1   3      821.42      878.27      8.45 o 
   8   1   3       24.19       27.12      1.36 o 
   9   1   3        8.52       10.47      0.99 o 
  10   1   3       24.03       21.41      1.35 o 
  11   1   3        0.03       -0.20      0.75 o 
  12   1   3       28.70       30.13      1.81 o 
  13   1   3        0.00       -0.34      0.93 o 
  14   1   3       21.39       25.08      2.30 o 
  15   1   3       16.84       26.15      3.05 o 
  16   1   3        0.01       -0.61      1.41 o 
  17   1   3        0.11        1.86      1.96 o 
  18   1   3        1.70        0.77      3.13 o 
  19   1   3        3.68        4.52      3.43 o 
 -20   2   3        0.63       -3.53      3.53 o 
 -19   2   3        3.94        0.84      2.95 o 
 -18   2   3        0.12        2.29      2.81 o 
 -17   2   3        1.64        2.45      2.20 o 
 -16   2   3        2.78        2.57      2.10 o 
 -15   2   3        0.15       -0.05      1.95 o 
 -14   2   3       27.42       23.80      2.77 o 
 -13   2   3      160.17      134.51      4.26 o 
 -12   2   3       70.66       67.42      3.27 o 
 -11   2   3        5.39        4.07      1.56 o 
 -10   2   3        9.12       14.12      1.35 o 
  -9   2   3       11.52       15.38      1.32 o 
  -8   2   3       27.83       33.81      1.55 o 
  -7   2   3      146.91      155.09      2.73 o 
  -6   2   3      242.64      278.59      3.71 o 
  -5   2   3       88.46       97.34      1.79 o 
  -4   2   3      188.89      191.00      2.82 o 
  -3   2   3        4.66        6.94      0.73 o 
  -2   2   3       89.10       89.92      1.62 o 
  -1   2   3        7.18        5.45      0.64 o 
   0   2   3      798.32      821.29     12.71 o 
   1   2   3     2369.84     2359.13     29.79 o 
   2   2   3       80.71       70.47      1.72 o 
   3   2   3        3.76       10.19      0.88 o 
   4   2   3        0.64        1.00      0.44 o 
   5   2   3      158.35      181.18      2.17 o 
   6   2   3       13.55       16.59      0.86 o 
   7   2   3      125.10      134.27      2.40 o 
   8   2   3        1.79        1.17      0.84 o 
   9   2   3        2.82        1.34      0.77 o 
  10   2   3        0.07       -0.48      0.75 o 
  11   2   3        6.02        5.62      1.33 o 
  12   2   3        0.65        1.58      1.59 o 
  13   2   3        1.15        1.42      1.74 o 
  14   2   3       25.78       26.77      2.85 o 
  15   2   3        3.11        5.22      2.06 o 
  16   2   3        3.47        1.69      1.95 o 
  17   2   3        0.00       -0.82      1.92 o 
  18   2   3        3.33        4.32      2.84 o 
  19   2   3        0.35        0.08      2.64 o 
 -19   3   3        1.67        8.46      3.42 o 
 -18   3   3        2.50        3.22      3.14 o 
 -17   3   3       24.26       26.18      3.52 o 
 -16   3   3        1.81        0.58      2.07 o 
 -15   3   3        6.66        4.39      2.25 o 
 -14   3   3        6.67        2.98      2.42 o 
 -13   3   3       22.38       20.15      2.38 o 
 -12   3   3      134.84      120.50      4.50 o 
 -11   3   3        5.40        1.93      1.52 o 
 -10   3   3      131.06      133.29      3.20 o 
  -9   3   3        0.33       -0.31      0.98 o 
  -8   3   3       38.46       33.14      1.90 o 
  -7   3   3       11.81       10.40      1.18 o 
  -6   3   3        1.27        1.51      0.78 o 
  -5   3   3       14.40       23.37      1.15 o 
  -4   3   3       42.62       49.79      1.49 o 
  -3   3   3      136.23      136.92      2.36 o 
  -2   3   3       30.34       28.84      1.30 o 
  -1   3   3      726.97      762.96      9.00 o 
   0   3   3     1230.48     1314.63     13.16 o 
   1   3   3       49.32       37.42      2.01 o 
   2   3   3      637.72      678.75      8.32 o 
   3   3   3      680.94      704.13      7.99 o 
   4   3   3      343.84      361.90      5.14 o 
   5   3   3      809.29      801.11      9.31 o 
   6   3   3       40.13       49.39      1.99 o 
   7   3   3       62.42       55.72      2.04 o 
   8   3   3      285.14      271.35      4.44 o 
   9   3   3      134.32      135.50      3.86 o 
  10   3   3      111.71      115.62      3.94 o 
  11   3   3       15.67       12.32      2.03 o 
  12   3   3        0.70       -1.01      1.62 o 
  13   3   3       62.22       65.00      3.94 o 
  14   3   3        3.85        1.89      2.57 o 
  15   3   3       18.11       20.70      2.85 o 
  16   3   3        0.62        5.06      2.72 o 
  17   3   3        4.49        5.28      2.85 o 
  18   3   3        0.27       -2.48      2.48 o 
 -18   4   3        0.00       -0.18      3.07 o 
 -17   4   3        0.15       -2.33      2.33 o 
 -16   4   3        8.92       10.93      2.93 o 
 -15   4   3        3.94        6.47      2.46 o 
 -14   4   3        1.74        3.76      2.39 o 
 -13   4   3       20.82       18.49      2.91 o 
 -12   4   3       20.48       15.75      2.35 o 
 -11   4   3        0.14       -0.54      1.38 o 
 -10   4   3       17.17       14.78      2.04 o 
  -9   4   3        1.87        1.82      1.01 o 
  -8   4   3       51.35       50.98      2.45 o 
  -7   4   3      297.22      290.76      5.90 o 
  -6   4   3        2.82        4.32      1.17 o 
  -5   4   3        0.09       -0.43      1.00 o 
  -4   4   3       18.87       23.85      1.51 o 
  -3   4   3        0.03        1.58      0.83 o 
  -2   4   3        0.77        0.35      0.76 o 
  -1   4   3       36.35       43.06      1.88 o 
   0   4   3      131.19      118.68      2.65 o 
   1   4   3      281.69      277.71      4.14 o 
   2   4   3        0.11        0.15      0.55 o 
   3   4   3       94.93       92.90      2.65 o 
   4   4   3       16.41       21.02      1.52 o 
   5   4   3       44.23       40.06      2.25 o 
   6   4   3       50.78       49.89      2.94 o 
   7   4   3      169.07      155.92      4.41 o 
   8   4   3      689.88      652.79     10.16 o 
   9   4   3      144.47      124.68      4.16 o 
  10   4   3        4.55        6.60      2.09 o 
  11   4   3       22.38       18.94      2.66 o 
  12   4   3        2.14        2.69      1.95 o 
  13   4   3        5.95        9.30      2.20 o 
  14   4   3        7.60        6.87      2.21 o 
  15   4   3        8.35        8.37      2.44 o 
  16   4   3        0.10        3.26      2.54 o 
  17   4   3        0.00       -0.67      2.50 o 
 -17   5   3        0.51        3.91      3.45 o 
 -16   5   3        0.20        1.95      3.40 o 
 -15   5   3        4.96       11.39      3.20 o 
 -14   5   3        0.62        2.31      2.48 o 
 -13   5   3       16.45       19.69      3.34 o 
 -12   5   3        2.88        5.11      2.45 o 
 -11   5   3       18.68       25.24      3.55 o 
 -10   5   3       37.77       36.25      3.21 o 
  -9   5   3       62.07       59.57      5.01 o 
  -8   5   3       70.18       78.71      4.14 o 
  -7   5   3       18.62       15.11      3.13 o 
  -6   5   3       80.33       88.72      4.68 o 
  -5   5   3      165.25      152.93      5.10 o 
  -4   5   3       78.16       80.47      3.21 o 
  -3   5   3      146.33      141.65     14.34 o 
  -2   5   3        2.41        4.07      1.31 o 
  -1   5   3        3.92        5.09      1.44 o 
   0   5   3       10.91       15.77      1.59 o 
   1   5   3        0.42       -1.00      1.00 o 
   2   5   3      130.02      106.28      4.10 o 
   3   5   3       55.41       51.54      3.13 o 
   4   5   3       87.97       80.50      3.51 o 
   5   5   3      126.37      117.50      4.61 o 
   6   5   3      378.80      374.52      7.76 o 
   7   5   3      148.59      135.08      4.25 o 
   8   5   3       51.82       50.08      3.68 o 
   9   5   3        3.68        6.01      2.06 o 
  10   5   3        4.93        8.94      2.21 o 
  11   5   3        0.08        0.36      1.78 o 
  12   5   3        0.54        6.11      3.88 o 
  13   5   3        1.05        1.85      2.31 o 
  14   5   3        0.69       -3.31      3.31 o 
  15   5   3        0.06        6.87      4.03 o 
  16   5   3        0.03       -3.01      3.23 o 
 -15   6   3        3.36        8.29      4.07 o 
 -14   6   3       20.72       24.18      4.56 o 
 -13   6   3        0.94       10.51      7.98 o 
 -12   6   3        0.32       -2.25      2.25 o 
 -11   6   3        0.73        3.67      2.71 o 
 -10   6   3        5.27        5.94      3.06 o 
  -9   6   3       11.32       14.37      3.63 o 
  -8   6   3        6.53        6.69      2.46 o 
  -7   6   3        0.25       -0.27      2.23 o 
  -6   6   3        0.00        1.39      1.71 o 
  -5   6   3        1.57        3.25      2.02 o 
  -4   6   3        0.63       -0.99      1.37 o 
  -3   6   3        4.22        5.24      1.96 o 
  -2   6   3        1.04        0.82      2.01 o 
  -1   6   3       28.22       26.67      3.16 o 
   0   6   3        0.28       -0.17      1.72 o 
   1   6   3        0.42        1.58      2.29 o 
   2   6   3      135.86      110.84      3.97 o 
   3   6   3       66.82       67.57      4.20 o 
   4   6   3       35.38       32.84      3.21 o 
   5   6   3      160.71      152.43      5.34 o 
   6   6   3      169.20      155.27      5.34 o 
   7   6   3      102.15      103.96      4.56 o 
   8   6   3      119.30      120.50      6.79 o 
   9   6   3        2.36       -0.91      2.00 o 
  10   6   3        0.12        3.80      1.94 o 
  11   6   3        3.11        2.13      1.87 o 
  12   6   3        0.69        2.70      2.39 o 
  13   6   3        0.39        8.14      3.67 o 
  14   6   3        0.65        7.84      9.06 o 
 -12   7   3        3.03        5.87      7.94 o 
 -11   7   3        9.09        8.47      4.45 o 
 -10   7   3       17.60       21.70      5.38 o 
  -9   7   3        4.92        5.72      2.99 o 
  -8   7   3       13.67       18.00      3.60 o 
  -7   7   3        9.32       10.07      3.67 o 
  -6   7   3        2.00        5.67      3.20 o 
  -5   7   3        6.10       12.98      4.99 o 
  -4   7   3        0.74       -2.69      2.69 o 
  -3   7   3        1.08       -1.76      2.31 o 
  -2   7   3       27.66       28.86      4.73 o 
  -1   7   3       58.21       52.21      5.73 o 
   0   7   3        6.50        9.86      3.72 o 
   1   7   3        1.40        1.97      2.35 o 
   2   7   3       12.59       13.34      3.26 o 
   3   7   3        6.00       11.52      4.65 o 
   4   7   3        1.29        3.21      2.46 o 
   5   7   3       10.32       10.08      2.64 o 
   6   7   3        3.60        7.78      2.34 o 
   7   7   3       15.34       20.46      3.08 o 
   8   7   3        4.07       10.00      3.23 o 
   9   7   3        8.01       13.30      5.44 o 
  10   7   3       28.00       35.72      4.25 o 
  11   7   3        2.43        8.29      5.47 o 
  -5   8   3        0.93        1.36      3.77 o 
  -4   8   3        0.26        1.90      3.52 o 
  -3   8   3        1.81        3.81      3.60 o 
  -2   8   3        0.56        0.22      3.45 o 
  -1   8   3        7.85        8.41      4.25 o 
   0   8   3        2.81       -0.65      3.13 o 
   1   8   3       17.47       21.96      5.45 o 
   2   8   3       47.44       50.36      7.79 o 
   3   8   3        2.76        1.31      3.90 o 
   4   8   3        1.99       -0.56      3.57 o 
   5   8   3        9.75        6.60      4.33 o 
   6   8   3        6.91        7.89      6.47 o 
   7   8   3        0.99       -3.22      3.22 o 
   8   8   3        2.60        9.46      5.39 o 
 -20   0   4       11.77       12.29      8.10 o 
 -19   0   4        0.19       -1.90      3.49 o 
 -18   0   4        7.48       15.89      4.28 o 
 -17   0   4        0.34       -3.78      3.78 o 
 -16   0   4       40.39       46.31      8.54 o 
 -15   0   4        5.10        3.63      3.32 o 
 -14   0   4       97.62      105.12      4.97 o 
 -13   0   4       20.73       25.86      3.68 o 
 -12   0   4      212.06      217.68      8.78 o 
 -11   0   4      111.73      116.79      4.05 o 
 -10   0   4       13.42       12.63      1.61 o 
  -9   0   4       40.09       40.33      2.39 o 
  -8   0   4      408.17      415.54      6.24 o 
  -7   0   4      713.57      766.15      9.55 o 
  -6   0   4      659.40      725.03      8.91 o 
  -5   0   4       66.45       65.04      1.64 o 
  -4   0   4     1785.32     1834.48     16.40 o 
  -3   0   4       37.30       43.82      1.32 o 
  -2   0   4      629.61      652.91      8.02 o 
  -1   0   4       29.39       34.32      0.97 o 
   0   0   4    18793.83    19050.40    178.25 o 
   1   0   4    29979.98    29787.42    309.43 o 
   2   0   4     2126.08     2137.65     22.12 o 
   3   0   4       21.71       25.54      1.45 o 
   4   0   4       40.38       42.87      1.55 o 
   5   0   4       68.23       54.72      1.84 o 
   6   0   4       16.15       13.02      1.38 o 
   7   0   4        1.70        3.91      0.93 o 
   8   0   4      161.74      158.56      3.62 o 
   9   0   4       24.97       23.41      1.87 o 
  10   0   4      228.80      217.74      5.18 o 
  11   0   4        6.94        6.78      1.65 o 
  12   0   4       15.16       15.39      2.24 o 
  13   0   4       12.79       10.06      2.36 o 
  14   0   4      121.14      118.57      4.49 o 
  15   0   4        1.45        3.65      2.77 o 
  16   0   4        0.41        3.35      2.45 o 
  17   0   4        0.10        1.42      2.28 o 
  18   0   4        0.96        4.59      4.60 o 
  19   0   4        6.21       -3.77      4.97 o 
 -20   1   4        0.88       -2.63      4.12 o 
 -19   1   4       11.93       14.30      4.05 o 
 -18   1   4        0.11        1.50      3.87 o 
 -17   1   4        0.66       -1.18      2.57 o 
 -16   1   4        1.88        0.06      2.57 o 
 -15   1   4        0.19        2.96      2.13 o 
 -14   1   4        0.04       -0.87      1.50 o 
 -13   1   4      168.35      183.03      4.73 o 
 -12   1   4      365.78      349.23      6.51 o 
 -11   1   4      199.53      197.42      4.56 o 
 -10   1   4        8.29        5.44      1.17 o 
  -9   1   4       52.90       47.91      1.97 o 
  -8   1   4      265.41      235.26      3.63 o 
  -7   1   4        9.47        6.25      0.72 o 
  -6   1   4     1157.49     1267.84      9.83 o 
  -5   1   4       11.02        9.49      0.60 o 
  -4   1   4      169.71      196.20      2.52 o 
  -3   1   4      207.91      208.89      2.50 o 
  -2   1   4      164.01      144.64      1.85 o 
  -1   1   4     1034.07     1076.90      7.19 o 
   0   1   4     6879.93     7058.21     45.96 o 
   1   1   4    12760.46    12565.33    116.80 o 
   2   1   4      942.20      976.83     11.68 o 
   3   1   4      329.12      307.93      3.19 o 
   4   1   4      112.11      105.94      1.69 o 
   5   1   4       75.31       72.55      1.75 o 
   6   1   4       54.17       45.88      1.33 o 
   7   1   4      150.81      173.03      2.80 o 
   8   1   4       56.09       61.14      1.92 o 
   9   1   4        0.51        1.66      0.70 o 
  10   1   4        6.35        4.47      0.97 o 
  11   1   4        1.71        4.28      1.13 o 
  12   1   4        0.38       -1.23      1.23 o 
  13   1   4      146.80      146.92      3.59 o 
  14   1   4       10.92       10.25      2.04 o 
  15   1   4       14.87       12.36      2.32 o 
  16   1   4        0.02       -0.71      1.73 o 
  17   1   4        5.09        0.46      3.24 o 
  18   1   4        0.97        1.06      2.48 o 
  19   1   4        0.01       -2.13      2.62 o 
 -20   2   4        0.32        2.80      4.65 o 
 -19   2   4        3.77        4.78      4.14 o 
 -18   2   4        7.75        9.74      3.22 o 
 -17   2   4        0.28        2.42      2.62 o 
 -16   2   4        0.00        0.47      2.18 o 
 -15   2   4        4.63        6.45      2.46 o 
 -14   2   4        4.19       -0.84      2.00 o 
 -13   2   4        1.86        2.30      1.54 o 
 -12   2   4       68.21       72.34      3.38 o 
 -11   2   4       33.59       39.34      2.33 o 
 -10   2   4      122.35      114.78      2.87 o 
  -9   2   4       78.70       72.62      2.27 o 
  -8   2   4       25.98       26.34      1.54 o 
  -7   2   4      357.79      396.86      4.87 o 
  -6   2   4      251.12      287.14      3.55 o 
  -5   2   4      942.70      911.14      8.09 o 
  -4   2   4       41.04       30.27      1.18 o 
  -3   2   4      144.38      130.62      2.62 o 
  -2   2   4     1618.69     1686.59     16.53 o 
  -1   2   4      868.88      836.53      7.46 o 
   0   2   4     2012.63     2066.31     16.38 o 
   1   2   4      390.53      404.50      4.87 o 
   2   2   4       30.43       33.97      1.05 o 
   3   2   4        1.41        1.97      0.49 o 
   4   2   4       92.22       83.11      1.62 o 
   5   2   4       85.19       86.05      1.39 o 
   6   2   4       28.68       31.25      1.09 o 
   7   2   4      152.87      150.89      2.32 o 
   8   2   4      243.47      244.51      3.23 o 
   9   2   4        6.67        5.51      0.88 o 
  10   2   4       28.84       38.48      2.10 o 
  11   2   4       10.71       10.63      1.77 o 
  12   2   4       30.64       30.28      2.72 o 
  13   2   4      107.17      114.48      4.31 o 
  14   2   4       71.42       76.54      4.14 o 
  15   2   4        2.58        0.92      1.84 o 
  16   2   4        0.08        1.44      1.89 o 
  17   2   4        6.82        5.82      2.28 o 
  18   2   4        1.05       -2.16      2.69 o 
  19   2   4        0.04       -2.61      2.94 o 
 -19   3   4       42.25       57.22      6.22 o 
 -18   3   4        3.11        2.99      2.98 o 
 -17   3   4        0.15        3.88      4.61 o 
 -16   3   4        0.11       -1.93      1.97 o 
 -15   3   4        0.35       -1.63      2.19 o 
 -14   3   4       29.97       28.73      3.62 o 
 -13   3   4        1.18       -0.92      2.07 o 
 -12   3   4       49.11       42.50      2.79 o 
 -11   3   4        0.66        2.85      1.08 o 
 -10   3   4       14.46        9.65      1.33 o 
  -9   3   4       93.26       90.23      2.80 o 
  -8   3   4        1.31        0.58      0.76 o 
  -7   3   4        2.29        4.92      0.92 o 
  -6   3   4      306.63      304.52      4.67 o 
  -5   3   4       21.46       26.70      1.37 o 
  -4   3   4       47.55       49.35      1.58 o 
  -3   3   4        7.30        6.33      0.77 o 
  -2   3   4      174.35      193.46      3.43 o 
  -1   3   4      395.73      383.79      5.96 o 
   0   3   4      323.40      309.05      4.57 o 
   1   3   4        5.71        9.35      0.76 o 
   2   3   4      284.14      331.54      5.66 o 
   3   3   4        7.89        7.04      1.11 o 
   4   3   4       32.35       29.39      1.49 o 
   5   3   4       45.91       49.17      1.76 o 
   6   3   4      208.57      204.18      3.72 o 
   7   3   4      239.24      240.73      3.71 o 
   8   3   4       94.23       89.01      3.14 o 
   9   3   4        7.24        5.60      2.00 o 
  10   3   4        0.05       -0.77      1.45 o 
  11   3   4        6.16        3.63      1.57 o 
  12   3   4        2.93        3.59      1.76 o 
  13   3   4        7.04        8.83      2.09 o 
  14   3   4       46.37       45.43      4.03 o 
  15   3   4        0.13        1.02      1.96 o 
  16   3   4        1.11       -0.65      2.73 o 
  17   3   4        0.45       -1.61      2.36 o 
  18   3   4        0.99        3.89      3.40 o 
 -18   4   4        8.04        3.94      5.73 o 
 -17   4   4        3.62        2.31      3.69 o 
 -16   4   4        2.51       -0.96      2.38 o 
 -15   4   4        3.98        3.52      2.40 o 
 -14   4   4        6.21        6.60      2.84 o 
 -13   4   4       15.74       12.37      2.92 o 
 -12   4   4       14.24        7.36      5.06 o 
 -11   4   4       44.48       35.93      3.34 o 
 -10   4   4        9.63       13.81      2.05 o 
  -9   4   4        5.74        3.93      1.36 o 
  -8   4   4      114.30      113.17      3.37 o 
  -7   4   4      357.99      365.05      6.85 o 
  -6   4   4      453.54      428.28      6.77 o 
  -5   4   4      130.86      122.89      3.09 o 
  -4   4   4      566.32      532.83      7.96 o 
  -3   4   4       10.78       13.19      1.30 o 
  -2   4   4      136.48      140.49      2.90 o 
  -1   4   4      273.73      297.48      4.38 o 
   0   4   4      631.75      660.51      7.98 o 
   1   4   4       72.84       76.13      2.30 o 
   2   4   4       67.12       63.39      1.95 o 
   3   4   4       40.98       39.33      1.36 o 
   4   4   4        6.09        3.70      1.28 o 
   5   4   4       30.86       33.16      2.23 o 
   6   4   4        8.27        5.64      1.49 o 
   7   4   4      248.80      231.32      4.96 o 
   8   4   4       21.98       24.42      2.49 o 
   9   4   4        0.94        0.15      1.45 o 
  10   4   4       37.12       33.67      2.92 o 
  11   4   4       14.57       12.42      2.21 o 
  12   4   4        7.92        6.43      2.14 o 
  13   4   4        3.49        3.31      2.23 o 
  14   4   4        2.16        2.42      2.24 o 
  15   4   4        0.00       -0.57      1.75 o 
  16   4   4        6.91        9.04      3.02 o 
  17   4   4        0.41       -2.48      2.48 o 
 -17   5   4        5.61        9.49      3.97 o 
 -16   5   4        8.86       11.53      3.96 o 
 -15   5   4        5.85        1.71      2.68 o 
 -14   5   4       10.78        6.54      2.94 o 
 -13   5   4        6.24        3.91      2.61 o 
 -12   5   4       16.14       16.06      3.10 o 
 -11   5   4        3.46       -0.28      4.69 o 
 -10   5   4       33.56       29.03      5.64 o 
  -9   5   4        1.90        3.43      3.38 o 
  -8   5   4       31.43       39.79      3.57 o 
  -7   5   4       17.52       22.23      3.43 o 
  -6   5   4      117.67      123.88      4.68 o 
  -5   5   4       25.87       30.20      2.54 o 
  -4   5   4      329.56      319.53      6.24 o 
  -3   5   4      160.04      163.32      4.39 o 
  -2   5   4        8.37       13.16      1.63 o 
  -1   5   4       91.84       94.93      3.61 o 
   0   5   4        4.20        0.96      2.61 o 
   1   5   4       12.25        9.28      2.01 o 
   2   5   4       69.34       55.51      3.64 o 
   3   5   4       51.98       52.07      3.65 o 
   4   5   4       16.69       18.12      2.01 o 
   5   5   4      150.24      136.95      4.00 o 
   6   5   4       11.15       14.06      2.39 o 
   7   5   4        0.99       -0.27      1.39 o 
   8   5   4       27.84       32.21      2.83 o 
   9   5   4        0.13        1.11      1.52 o 
  10   5   4        0.05       -0.41      1.35 o 
  11   5   4        8.32        6.28      2.01 o 
  12   5   4       12.50        8.90      2.25 o 
  13   5   4        1.37        0.97      1.88 o 
  14   5   4        0.64        1.83      4.14 o 
  15   5   4       12.51       13.84      4.91 o 
  16   5   4        0.66        6.85      3.70 o 
 -15   6   4        1.56        6.82      3.71 o 
 -14   6   4        0.56        3.38      3.45 o 
 -13   6   4        1.96        2.84      6.38 o 
 -12   6   4        1.49        4.10      2.64 o 
 -11   6   4        5.50        2.09      2.36 o 
 -10   6   4        0.15        2.52      2.71 o 
  -9   6   4        7.59        7.11      2.78 o 
  -8   6   4        3.22        1.23      2.21 o 
  -7   6   4       39.79       43.72      4.61 o 
  -6   6   4        2.43        4.39      1.92 o 
  -5   6   4        0.93        2.17      1.87 o 
  -4   6   4        0.68        1.30      1.75 o 
  -3   6   4        0.36        1.66      1.86 o 
  -2   6   4        8.47        6.11      1.95 o 
  -1   6   4       71.74       78.90      4.63 o 
   0   6   4       35.75       38.86      3.81 o 
   1   6   4        9.02        7.01      2.61 o 
   2   6   4      107.35       94.55      4.50 o 
   3   6   4       83.38       70.79      5.99 o 
   4   6   4       44.05       40.82      3.55 o 
   5   6   4       20.00       27.52      2.86 o 
   6   6   4       17.83       21.19      2.95 o 
   7   6   4        0.11       -0.83      1.52 o 
   8   6   4        1.01        1.99      1.71 o 
   9   6   4        1.38        2.33      1.92 o 
  10   6   4        3.83       10.31      2.31 o 
  11   6   4        0.79        4.49      2.35 o 
  12   6   4        4.99        8.60      2.76 o 
  13   6   4        3.17        3.42      2.55 o 
  14   6   4        2.01        2.41      4.11 o 
 -12   7   4        0.00        4.96      3.27 o 
 -11   7   4        4.78        6.08      3.13 o 
 -10   7   4        9.71       12.98      3.41 o 
  -9   7   4        2.40        8.25      3.00 o 
  -8   7   4       21.63       27.41      4.06 o 
  -7   7   4        0.01        0.32      2.41 o 
  -6   7   4       12.09       10.90      7.97 o 
  -5   7   4       18.81       44.56     13.90 o 
  -4   7   4        3.44        5.79      3.10 o 
  -3   7   4        2.62        1.81      2.34 o 
  -2   7   4      182.09      170.26     14.64 o 
  -1   7   4       79.01       76.82      7.14 o 
   0   7   4        1.22        4.75      2.90 o 
   1   7   4       14.43       15.27      4.20 o 
   2   7   4        1.48        6.13      4.55 o 
   3   7   4        6.62       10.51      2.56 o 
   4   7   4        9.96       16.05      3.26 o 
   5   7   4        2.77        3.58      2.49 o 
   6   7   4        5.12        9.57      2.43 o 
   7   7   4        0.15        0.79      3.87 o 
   8   7   4       15.98       19.71      3.04 o 
   9   7   4       20.17       28.29      3.42 o 
  10   7   4        4.78        9.16      2.54 o 
  11   7   4        3.83        8.61      2.45 o 
  -4   8   4        9.32        1.75      4.51 o 
  -3   8   4        7.20       11.11      4.42 o 
  -2   8   4        1.08        1.21      3.61 o 
  -1   8   4       30.43       19.02      5.24 o 
   0   8   4        4.04        4.43      3.95 o 
   1   8   4        8.68       14.35      4.52 o 
   2   8   4       42.17       47.57      7.69 o 
   3   8   4       80.40       82.69      9.89 o 
   4   8   4       20.90       16.28      5.39 o 
   5   8   4        0.02       -2.51      3.56 o 
   6   8   4        0.01        1.09      4.62 o 
   7   8   4        0.84        8.32      5.86 o 
 -20   1   5        0.34       -2.73      4.66 o 
 -19   1   5        0.66        1.31      3.31 o 
 -18   1   5        8.65       11.34      5.01 o 
 -17   1   5        3.53        7.06      4.50 o 
 -16   1   5        0.00        1.10      2.77 o 
 -15   1   5       23.54       32.12      4.55 o 
 -14   1   5        8.20       10.74      2.37 o 
 -13   1   5        9.21       11.93      3.00 o 
 -12   1   5       66.16       76.26      3.31 o 
 -11   1   5       23.89       22.07      1.85 o 
 -10   1   5        0.05        0.12      0.71 o 
  -9   1   5       36.71       32.30      1.70 o 
  -8   1   5        1.06        0.09      0.59 o 
  -7   1   5      294.21      264.01      3.32 o 
  -6   1   5     1674.52     1794.36     13.70 o 
  -5   1   5     2875.75     3016.95     25.75 o 
  -4   1   5      109.54      124.19      2.11 o 
  -3   1   5     1420.46     1415.91     10.71 o 
  -2   1   5      622.27      612.63      4.81 o 
  -1   1   5     3625.10     3684.18     21.88 o 
   0   1   5     1767.40     1772.92     12.28 o 
   1   1   5      865.72      862.50      7.49 o 
   2   1   5      311.45      318.10      3.33 o 
   3   1   5      521.82      521.26      4.87 o 
   4   1   5       15.30       12.70      0.89 o 
   5   1   5      869.95      819.52      6.94 o 
   6   1   5       75.73       79.30      1.74 o 
   7   1   5      526.83      512.40      5.38 o 
   8   1   5       47.64       55.65      1.87 o 
   9   1   5       12.86       15.44      1.33 o 
  10   1   5       21.31       19.60      1.45 o 
  11   1   5        0.23        1.88      0.90 o 
  12   1   5       24.63       26.56      1.98 o 
  13   1   5       17.10       17.33      2.28 o 
  14   1   5        0.66       -1.06      1.67 o 
  15   1   5       12.84        8.97      2.28 o 
  16   1   5        1.80        1.25      1.81 o 
  17   1   5        6.08        8.87      2.41 o 
  18   1   5        0.05        0.12      2.67 o 
  19   1   5        1.23       -0.71      3.70 o 
 -20   2   5        0.00        5.40      4.71 o 
 -19   2   5        0.02        4.17      4.33 o 
 -18   2   5        0.54       -1.92      6.79 o 
 -17   2   5        5.99        7.22      4.43 o 
 -16   2   5        3.19       -1.43      1.70 o 
 -15   2   5        2.22       -0.42      1.67 o 
 -14   2   5        1.37        1.85      1.56 o 
 -13   2   5        1.39       -0.31      1.30 o 
 -12   2   5       36.39       33.01      4.19 o 
 -11   2   5        3.00        3.14      1.16 o 
 -10   2   5       35.30       42.47      2.23 o 
  -9   2   5       23.84       26.04      1.80 o 
  -8   2   5       69.73       73.13      2.37 o 
  -7   2   5      170.26      181.69      3.24 o 
  -6   2   5        4.29        5.45      0.64 o 
  -5   2   5        0.49        0.13      0.44 o 
  -4   2   5      796.88      847.23      8.70 o 
  -3   2   5       16.02       14.06      1.28 o 
  -2   2   5       31.41       31.91      1.23 o 
  -1   2   5      151.36      139.93      2.19 o 
   0   2   5       47.72       56.95      1.64 o 
   1   2   5      926.88      977.33     13.47 o 
   2   2   5     1030.08     1012.72     13.51 o 
   3   2   5        6.82        8.25      0.78 o 
   4   2   5      104.69      111.57      2.08 o 
   5   2   5       31.32       37.88      1.96 o 
   6   2   5       20.45       25.06      1.33 o 
   7   2   5       79.69       76.17      1.86 o 
   8   2   5       48.44       52.96      1.65 o 
   9   2   5       17.63       16.28      1.44 o 
  10   2   5        3.91        4.79      1.32 o 
  11   2   5        2.69        4.74      1.37 o 
  12   2   5       24.95       25.92      2.87 o 
  13   2   5      168.74      161.64      5.25 o 
  14   2   5      124.37      108.37      4.48 o 
  15   2   5        5.98        2.64      2.06 o 
  16   2   5        0.00        2.26      2.03 o 
  17   2   5        0.00        0.78      2.82 o 
  18   2   5        0.11       -2.47      2.47 o 
 -19   3   5        0.09        1.69      3.38 o 
 -18   3   5        4.71        6.41      3.14 o 
 -17   3   5       10.00       14.58      4.77 o 
 -16   3   5        0.00       -0.31      2.78 o 
 -15   3   5       42.58       51.14      4.58 o 
 -14   3   5        3.35        4.12      3.98 o 
 -13   3   5      191.85      183.35      5.32 o 
 -12   3   5       39.64       33.44      2.62 o 
 -11   3   5       66.59       70.29      2.82 o 
 -10   3   5       21.76       23.84      1.94 o 
  -9   3   5        0.84       -0.19      0.98 o 
  -8   3   5        0.49        1.11      0.88 o 
  -7   3   5       90.41       95.68      2.65 o 
  -6   3   5        3.08       13.52      1.83 o 
  -5   3   5       81.80       89.93      2.17 o 
  -4   3   5       12.44       11.49      1.17 o 
  -3   3   5      330.19      330.13      5.24 o 
  -2   3   5       57.53       57.96      1.75 o 
  -1   3   5       89.12       90.48      2.41 o 
   0   3   5       96.08      107.27      2.65 o 
   1   3   5     1462.08     1511.16     27.35 o 
   2   3   5       12.16       16.44      1.30 o 
   3   3   5       10.99       14.22      1.22 o 
   4   3   5       28.64       27.37      1.64 o 
   5   3   5       97.46       93.48      2.30 o 
   6   3   5        7.89        6.85      1.27 o 
   7   3   5       75.33       76.95      2.72 o 
   8   3   5       43.43       42.10      2.46 o 
   9   3   5      173.47      161.02      4.66 o 
  10   3   5       87.15       83.31      3.57 o 
  11   3   5       12.21       11.53      2.09 o 
  12   3   5       62.05       69.33      3.90 o 
  13   3   5        0.48        1.19      1.51 o 
  14   3   5       14.35       19.62      2.92 o 
  15   3   5        0.08       -1.36      1.76 o 
  16   3   5        5.04        0.86      2.55 o 
  17   3   5        0.26       -2.47      2.47 o 
  18   3   5        1.37        2.35      2.34 o 
 -18   4   5        0.27       -1.97      3.68 o 
 -17   4   5        1.31       -2.27      2.71 o 
 -16   4   5        0.11        3.63      2.62 o 
 -15   4   5        0.25       -0.56      3.86 o 
 -14   4   5        4.00        3.83      2.53 o 
 -13   4   5        0.01        0.17      2.24 o 
 -12   4   5        2.66        0.37      2.24 o 
 -11   4   5        0.32       -1.59      1.87 o 
 -10   4   5       20.55       17.36      2.41 o 
  -9   4   5        1.55        0.18      1.20 o 
  -8   4   5      138.77      136.95      4.16 o 
  -7   4   5      135.43      130.53      6.03 o 
  -6   4   5      108.21      109.22      3.75 o 
  -5   4   5      392.71      372.15      7.24 o 
  -4   4   5      761.24      727.94      9.07 o 
  -3   4   5        0.04       -0.24      0.94 o 
  -2   4   5       25.80       30.99      1.89 o 
  -1   4   5       35.40       40.09      2.16 o 
   0   4   5       15.60       17.65      1.43 o 
   1   4   5       86.38       88.25      3.39 o 
   2   4   5      248.56      240.44      5.44 o 
   3   4   5       13.15       14.96      1.95 o 
   4   4   5      141.49      134.81      4.01 o 
   5   4   5       13.14        8.65      2.21 o 
   6   4   5      156.16      150.93      4.36 o 
   7   4   5       82.89       77.00      3.51 o 
   8   4   5        9.01        8.55      1.73 o 
   9   4   5        2.11        4.53      1.49 o 
  10   4   5       21.29       19.42      2.25 o 
  11   4   5        0.11       -0.24      1.50 o 
  12   4   5       12.11       10.31      2.05 o 
  13   4   5       21.92       23.18      2.66 o 
  14   4   5        0.00       -0.97      1.94 o 
  15   4   5       16.37       21.55      3.86 o 
  16   4   5        1.75        1.51      2.92 o 
  17   4   5        0.13       -3.10      3.43 o 
 -16   5   5        0.04        6.21      3.59 o 
 -15   5   5        2.09        5.44      2.86 o 
 -14   5   5        9.23        9.08      3.00 o 
 -13   5   5       16.28       16.41      3.95 o 
 -12   5   5        0.28       -0.20      2.54 o 
 -11   5   5        2.33       -1.05      2.43 o 
 -10   5   5        3.89       11.63      4.22 o 
  -9   5   5        7.60       10.25      4.30 o 
  -8   5   5       49.18       53.76      5.08 o 
  -7   5   5      776.86      762.44     15.26 o 
  -6   5   5      506.09      485.15      8.18 o 
  -5   5   5      268.42      256.99      5.60 o 
  -4   5   5       86.54       85.07      3.33 o 
  -3   5   5      170.44      170.03      4.96 o 
  -2   5   5      117.87       98.95      3.67 o 
  -1   5   5      214.56      197.54      4.97 o 
   0   5   5        0.70       -0.80      1.49 o 
   1   5   5       72.03       69.40      4.27 o 
   2   5   5        3.99        2.43      1.77 o 
   3   5   5       28.37       24.83      2.49 o 
   4   5   5        0.93        2.89      1.61 o 
   5   5   5       82.75       84.84      4.06 o 
   6   5   5       10.42       10.39      2.30 o 
   7   5   5        0.31        2.01      1.57 o 
   8   5   5       27.72       30.04      2.80 o 
   9   5   5        2.32        3.89      1.82 o 
  10   5   5        1.04        1.35      2.21 o 
  11   5   5        0.68        4.11      1.85 o 
  12   5   5        4.75        4.01      3.36 o 
  13   5   5       21.29       25.18      3.61 o 
  14   5   5       29.74       29.58      4.26 o 
  15   5   5       10.30       18.34      4.57 o 
 -15   6   5        0.68        5.20      6.28 o 
 -14   6   5        0.39        5.68      4.52 o 
 -13   6   5        0.00        7.23      4.37 o 
 -12   6   5        0.23       -0.45      2.34 o 
 -11   6   5       17.06       17.63      4.07 o 
 -10   6   5       24.14       23.28      5.11 o 
  -9   6   5       22.85       13.66      3.12 o 
  -8   6   5       78.95       75.81      7.42 o 
  -7   6   5       10.14        7.70      3.57 o 
  -6   6   5        5.32        6.22      3.07 o 
  -5   6   5       33.68       34.54      5.30 o 
  -4   6   5       47.23       55.06      4.93 o 
  -3   6   5       30.85       34.76      4.01 o 
  -2   6   5        0.00        3.18      1.77 o 
  -1   6   5       20.31       26.47      6.57 o 
   0   6   5        0.74       -0.18      1.74 o 
   1   6   5        4.46        5.65      1.95 o 
   2   6   5       21.75       18.75      2.74 o 
   3   6   5       18.84       15.20      2.60 o 
   4   6   5        7.32        5.98      1.88 o 
   5   6   5        4.01        5.27      1.99 o 
   6   6   5       10.88       11.08      2.49 o 
   7   6   5       39.04       37.78      3.28 o 
   8   6   5        0.82        4.00      2.28 o 
   9   6   5        3.26        4.52      1.96 o 
  10   6   5       17.38       24.32      3.15 o 
  11   6   5        3.41        9.14      3.57 o 
  12   6   5        0.72        2.64      3.05 o 
  13   6   5        0.37        7.05      4.14 o 
 -12   7   5        0.05        6.06      3.67 o 
 -11   7   5        2.66        9.10      3.18 o 
 -10   7   5        3.72        4.04      3.94 o 
  -9   7   5        1.29        6.33      2.84 o 
  -8   7   5        0.87        2.15      2.98 o 
  -7   7   5        4.44        7.00      3.50 o 
  -6   7   5       37.29       42.59      5.71 o 
  -5   7   5       68.96       66.04      6.85 o 
  -4   7   5       26.83       31.99     10.49 o 
  -3   7   5        4.93        8.57      4.81 o 
  -2   7   5        0.37        5.31      3.22 o 
  -1   7   5       17.20       17.35      3.80 o 
   0   7   5       11.88       14.85      3.99 o 
   1   7   5        4.95        7.38      2.36 o 
   2   7   5        2.56        2.09      1.93 o 
   3   7   5        9.52        9.18      2.22 o 
   4   7   5        0.31        5.30      2.51 o 
   5   7   5       28.61       24.90      2.96 o 
   6   7   5        0.17        7.44      4.08 o 
   7   7   5        3.66        5.35      3.18 o 
   8   7   5        1.30        7.49      3.60 o 
   9   7   5        5.92        7.68      2.46 o 
  10   7   5        2.35        4.35      3.43 o 
  11   7   5        0.16       -2.22      3.69 o 
  -8   8   5       20.59       14.26      5.63 o 
  -2   8   5        1.64        8.86      5.44 o 
  -1   8   5        0.40       -0.10      3.04 o 
   0   8   5        2.61        8.50      4.44 o 
   1   8   5        5.16        1.10      3.53 o 
   2   8   5       41.90       33.81      6.33 o 
   3   8   5       22.90       11.26      4.72 o 
   4   8   5        0.07        0.81      3.73 o 
   5   8   5        0.15        9.30      7.07 o 
   6   8   5        0.48        1.08      3.80 o 
 -20   0   6        3.14        7.23      7.20 o 
 -19   0   6       14.63        5.01      7.50 o 
 -18   0   6       17.05       22.30      8.84 o 
 -17   0   6        1.35        0.07      5.42 o 
 -16   0   6        1.80       -0.19      4.52 o 
 -15   0   6       11.47       13.64      6.72 o 
 -14   0   6        0.32       -0.81      4.56 o 
 -13   0   6      530.06      510.21     24.39 o 
 -12   0   6     1964.60     1884.45     45.54 o 
 -11   0   6      421.26      424.39      7.74 o 
 -10   0   6        1.39        0.38      1.05 o 
  -9   0   6      223.26      212.11      4.56 o 
  -8   0   6      211.17      201.12      4.17 o 
  -7   0   6      418.31      408.68      5.93 o 
  -6   0   6     1420.48     1498.79     14.31 o 
  -5   0   6       24.79       16.56      1.32 o 
  -4   0   6      545.98      518.32      6.50 o 
  -3   0   6      137.12      117.58      2.83 o 
  -2   0   6      200.30      192.56      2.65 o 
  -1   0   6       49.62       47.32      1.48 o 
   0   0   6     1809.50     1771.51     22.62 o 
   1   0   6      810.84      816.71     10.07 o 
   2   0   6        8.00        9.29      1.20 o 
   3   0   6       10.40       11.69      2.23 o 
   4   0   6       41.28       36.88      1.92 o 
   5   0   6      166.21      179.95      3.48 o 
   6   0   6        0.19       -0.13      0.76 o 
   7   0   6     1015.43     1015.68     11.84 o 
   8   0   6     1163.65     1210.86     13.84 o 
   9   0   6        1.66        2.21      1.39 o 
  10   0   6       14.19        9.12      1.71 o 
  11   0   6        4.01        0.85      1.16 o 
  12   0   6       81.85       81.64      3.28 o 
  13   0   6        2.99        3.75      1.49 o 
  14   0   6       19.52       34.66      3.19 o 
  15   0   6        3.75        8.40      2.62 o 
  16   0   6        0.01        2.62      2.19 o 
  17   0   6        0.73        5.60      3.11 o 
  18   0   6        0.13       -3.44      3.44 o 
 -20   1   6        1.60        1.32      3.71 o 
 -19   1   6        9.29       11.67      5.43 o 
 -18   1   6        0.50       -3.59      3.59 o 
 -17   1   6        3.76       -0.42      5.17 o 
 -16   1   6        0.21       -3.01      3.01 o 
 -15   1   6        3.40        2.20      3.51 o 
 -14   1   6        1.71        3.75      2.71 o 
 -13   1   6        0.04        1.67      2.28 o 
 -12   1   6       17.76       20.78      1.99 o 
 -11   1   6        0.00        1.23      1.10 o 
 -10   1   6      121.73      112.92      2.77 o 
  -9   1   6       13.03       12.21      1.11 o 
  -8   1   6        0.34        0.71      0.64 o 
  -7   1   6       72.01       80.41      1.85 o 
  -6   1   6      491.48      492.98      5.50 o 
  -5   1   6      119.19      155.79      2.49 o 
  -4   1   6       29.50       29.06      1.14 o 
  -3   1   6        9.94       13.09      0.84 o 
  -2   1   6       26.78       24.51      0.80 o 
  -1   1   6      107.67      132.61      1.67 o 
   0   1   6       54.31       65.97      1.29 o 
   1   1   6     1216.12     1212.98      9.69 o 
   2   1   6       28.23       37.72      1.29 o 
   3   1   6      212.46      230.27      3.15 o 
   4   1   6       37.17       40.54      1.37 o 
   5   1   6        7.86        7.20      0.79 o 
   6   1   6       47.24       50.02      1.60 o 
   7   1   6      207.16      187.35      2.90 o 
   8   1   6        1.22        0.05      0.71 o 
   9   1   6       18.05       15.96      1.29 o 
  10   1   6       10.97       14.48      1.35 o 
  11   1   6        5.20        6.07      1.10 o 
  12   1   6       17.15       16.93      2.22 o 
  13   1   6      110.25      111.25      3.55 o 
  14   1   6      144.80      136.87      5.06 o 
  15   1   6       12.48       12.75      2.11 o 
  16   1   6        1.28        1.69      1.79 o 
  17   1   6        4.22        4.81      2.32 o 
  18   1   6        7.62       13.56      4.06 o 
 -20   2   6        0.89        3.77      5.39 o 
 -19   2   6        4.17        1.72      7.25 o 
 -18   2   6        3.77        5.86      7.65 o 
 -17   2   6        7.52       10.04      4.02 o 
 -16   2   6        4.41        4.11      3.77 o 
 -15   2   6        2.19        3.74      2.77 o 
 -14   2   6        0.12       -0.17      2.13 o 
 -13   2   6       19.34       19.30      2.39 o 
 -12   2   6      123.16      100.07      3.52 o 
 -11   2   6       15.44       15.09      1.69 o 
 -10   2   6       49.27       55.91      2.60 o 
  -9   2   6       94.75      105.55      3.05 o 
  -8   2   6       31.86       41.50      2.10 o 
  -7   2   6      882.04      870.26      8.31 o 
  -6   2   6      617.46      667.34      6.31 o 
  -5   2   6      126.12      147.44      2.62 o 
  -4   2   6      488.78      523.90      4.68 o 
  -3   2   6       38.69       44.34      1.17 o 
  -2   2   6      116.60      105.49      1.72 o 
  -1   2   6       63.45       70.78      1.42 o 
   0   2   6      159.86      167.66      2.22 o 
   1   2   6     1306.52     1350.04     12.50 o 
   2   2   6      102.85      107.11      2.10 o 
   3   2   6      977.07      922.95      8.41 o 
   4   2   6       20.56       23.17      1.24 o 
   5   2   6      344.81      333.92      3.65 o 
   6   2   6       40.83       41.97      1.39 o 
   7   2   6      338.89      316.77      4.02 o 
   8   2   6       98.73      102.15      2.45 o 
   9   2   6        3.54        2.78      1.16 o 
  10   2   6       22.70       19.67      1.83 o 
  11   2   6       50.30       56.96      3.26 o 
  12   2   6       10.67        8.97      1.95 o 
  13   2   6        3.41        2.24      1.32 o 
  14   2   6       81.27       89.84      4.04 o 
  15   2   6        0.02       -0.06      1.65 o 
  16   2   6        0.30        3.09      2.00 o 
  17   2   6        0.16       -0.36      2.20 o 
  18   2   6        2.08        3.82      2.60 o 
 -19   3   6        5.14        9.75      3.55 o 
 -18   3   6        1.58       -0.95      9.95 o 
 -17   3   6       12.38        7.40      3.83 o 
 -16   3   6        0.73       -2.41      2.99 o 
 -15   3   6        0.60       -0.26      2.72 o 
 -14   3   6        0.49        0.21      2.12 o 
 -13   3   6        5.89        6.60      1.83 o 
 -12   3   6        7.28       12.78      2.13 o 
 -11   3   6       12.83       11.77      1.84 o 
 -10   3   6       17.60       13.40      1.56 o 
  -9   3   6        1.10        3.84      1.75 o 
  -8   3   6       47.19       40.76      3.04 o 
  -7   3   6        1.44       -0.26      0.88 o 
  -6   3   6       25.91       29.81      2.16 o 
  -5   3   6      313.48      301.90      4.29 o 
  -4   3   6      170.09      171.11      2.86 o 
  -3   3   6        1.15        2.88      0.75 o 
  -2   3   6       24.65       25.02      1.40 o 
  -1   3   6       80.34       89.44      2.01 o 
   0   3   6        0.00        0.03      0.62 o 
   1   3   6       31.51       36.76      1.94 o 
   2   3   6        0.41        1.84      1.12 o 
   3   3   6       25.98       25.55      1.78 o 
   4   3   6      104.41       94.77      2.47 o 
   5   3   6        0.05       -0.32      0.89 o 
   6   3   6       12.16       13.33      1.48 o 
   7   3   6      842.21      774.64      9.38 o 
   8   3   6      584.37      565.11      7.73 o 
   9   3   6      246.93      233.93      5.09 o 
  10   3   6        9.94        8.83      1.79 o 
  11   3   6       13.15       13.61      2.19 o 
  12   3   6       13.01       18.94      2.41 o 
  13   3   6        0.08       -0.49      1.70 o 
  14   3   6        4.57        6.52      1.99 o 
  15   3   6        3.69        3.47      2.14 o 
  16   3   6        5.23        2.85      2.57 o 
  17   3   6        0.48       -2.73      2.73 o 
 -18   4   6        0.12        9.34      3.64 o 
 -17   4   6        0.02        0.53      3.61 o 
 -16   4   6        0.26        2.65      8.41 o 
 -15   4   6        0.88        5.56      3.02 o 
 -14   4   6        3.21        0.50      2.57 o 
 -13   4   6        0.12        1.90      2.66 o 
 -12   4   6       19.65       17.21      3.57 o 
 -11   4   6        3.16       -0.84      2.35 o 
 -10   4   6       11.10       18.61      2.90 o 
  -9   4   6       52.87       50.10      3.74 o 
  -8   4   6        0.45        0.73      1.09 o 
  -7   4   6       35.69       34.07      3.06 o 
  -6   4   6      775.45      777.68     11.27 o 
  -5   4   6      958.65      924.87     11.24 o 
  -4   4   6       23.99       26.45      1.72 o 
  -3   4   6       25.63       27.29      1.90 o 
  -2   4   6        9.66       12.98      1.45 o 
  -1   4   6       16.99       20.08      1.63 o 
   0   4   6        1.69        1.96      0.89 o 
   1   4   6       32.42       33.35      2.99 o 
   2   4   6        2.45        2.58      1.52 o 
   3   4   6       56.74       53.41      3.07 o 
   4   4   6        0.02       -1.49      1.49 o 
   5   4   6      382.82      348.07      6.62 o 
   6   4   6        9.48        7.58      1.79 o 
   7   4   6       69.72       71.05      3.46 o 
   8   4   6        0.42        0.08      1.42 o 
   9   4   6       88.03       86.25      3.88 o 
  10   4   6        3.56        4.61      1.82 o 
  11   4   6        0.14       -1.41      1.59 o 
  12   4   6        1.46        3.15      1.96 o 
  13   4   6       10.11        9.11      2.37 o 
  14   4   6       27.09       30.72      3.75 o 
  15   4   6        0.05       -1.52      2.49 o 
  16   4   6        0.67        1.04      3.05 o 
 -16   5   6        0.01        2.13      3.55 o 
 -15   5   6        0.37        4.29      3.23 o 
 -14   5   6        0.27       -0.70      2.77 o 
 -13   5   6        0.02        0.42      2.89 o 
 -12   5   6        0.98       -0.03      2.56 o 
 -11   5   6        2.32        0.40      3.40 o 
 -10   5   6       16.75       11.42      4.61 o 
  -9   5   6        2.34        5.96      3.77 o 
  -8   5   6      221.91      223.03     11.08 o 
  -7   5   6      389.09      389.92      8.12 o 
  -6   5   6        7.36       12.04      2.13 o 
  -5   5   6       51.05       57.31      3.26 o 
  -4   5   6      135.66      122.87      4.47 o 
  -3   5   6       43.15       48.74      3.06 o 
  -2   5   6       17.90       20.03      2.21 o 
  -1   5   6       26.19       30.23      2.66 o 
   0   5   6        7.02        8.20      1.90 o 
   1   5   6       46.45       46.65      3.39 o 
   2   5   6       15.48       12.63      1.94 o 
   3   5   6      130.52      108.26      4.04 o 
   4   5   6        2.95        2.32      1.55 o 
   5   5   6       29.31       32.18      3.02 o 
   6   5   6        3.18        5.68      1.71 o 
   7   5   6       52.88       50.48      3.40 o 
   8   5   6        1.24        0.73      1.91 o 
   9   5   6        2.84        1.64      2.52 o 
  10   5   6        9.18        9.29      2.16 o 
  11   5   6        5.31        6.55      2.12 o 
  12   5   6        8.11       13.26      3.15 o 
  13   5   6        2.10       -1.07      3.52 o 
  14   5   6        0.08        0.35      2.24 o 
  15   5   6        0.23        1.45      4.08 o 
 -14   6   6        1.95        3.91      3.25 o 
 -13   6   6        8.62       15.80      3.98 o 
 -12   6   6        2.35        6.33      2.79 o 
 -11   6   6        9.04       10.80      4.78 o 
 -10   6   6       21.57       25.48      4.95 o 
  -9   6   6       19.72       28.84      5.14 o 
  -8   6   6        0.06        4.09      3.05 o 
  -7   6   6        5.47        6.28      3.43 o 
  -6   6   6      103.32      114.95      7.71 o 
  -5   6   6       19.94       20.32      4.30 o 
  -4   6   6       17.76       20.19      4.25 o 
  -3   6   6       15.80       18.91      2.70 o 
  -2   6   6        0.83        2.00      1.78 o 
  -1   6   6        0.15       -1.70      1.70 o 
   0   6   6        1.15        3.75      2.44 o 
   1   6   6        0.44        2.47      2.01 o 
   2   6   6        0.92        1.66      1.64 o 
   3   6   6        0.71        0.87      1.69 o 
   4   6   6        6.41        6.36      2.11 o 
   5   6   6       95.38       83.64      4.90 o 
   6   6   6       98.67       92.10      4.86 o 
   7   6   6       34.13       36.29      3.22 o 
   8   6   6       11.82       15.15      2.52 o 
   9   6   6       59.26       71.51      4.73 o 
  10   6   6        8.58        6.50      2.43 o 
  11   6   6        5.23        3.32      2.88 o 
  12   6   6        3.65        2.27      2.68 o 
  13   6   6        3.18        6.80      3.15 o 
 -11   7   6        0.38        4.18      2.72 o 
 -10   7   6        7.64       13.01      3.28 o 
  -9   7   6       33.31       39.26      4.78 o 
  -8   7   6       25.71       22.38      6.33 o 
  -7   7   6        3.13        1.58      3.32 o 
  -6   7   6        4.71        3.85      3.28 o 
  -5   7   6       14.66       17.27      4.37 o 
  -4   7   6       46.40       41.77     14.66 o 
  -3   7   6        5.08        6.97      4.84 o 
  -2   7   6        0.17       11.71      5.37 o 
  -1   7   6        8.20       15.16      4.29 o 
   0   7   6        2.02        5.39      8.04 o 
   1   7   6        5.58        7.31      2.70 o 
   2   7   6        0.22        0.37      1.86 o 
   3   7   6        0.18       -0.14      1.85 o 
   4   7   6        0.17        1.11      2.44 o 
   5   7   6       30.97       27.12      3.40 o 
   6   7   6       63.74       60.47      4.80 o 
   7   7   6       20.13       18.14      3.37 o 
   8   7   6       12.73       17.74      3.92 o 
   9   7   6        1.89        8.13      2.19 o 
  10   7   6        0.39        8.76      4.70 o 
  -7   8   6        3.74       14.31      6.19 o 
  -6   8   6        2.27        4.42      4.09 o 
  -4   8   6        5.36       35.51      6.96 o 
  -3   8   6        4.31       89.44      9.09 o 
  -2   8   6        6.11       61.41      7.22 o 
  -1   8   6        1.27       96.85      8.64 o 
   0   8   6        9.79       54.92     21.82 o 
   1   8   6        1.36        5.19      3.12 o 
   2   8   6        0.57       -2.31      4.05 o 
   3   8   6        2.54        2.96      3.84 o 
   4   8   6        7.99       -0.18      3.42 o 
   5   8   6       18.95       14.76      6.41 o 
 -20   1   7        1.60       -1.75     14.07 o 
 -19   1   7        2.50        2.66      4.32 o 
 -18   1   7        3.31        0.78      9.54 o 
 -17   1   7        0.20        1.78      4.36 o 
 -16   1   7        0.08       -2.14      3.54 o 
 -15   1   7        8.95        5.67      5.28 o 
 -14   1   7       20.60       22.25      5.26 o 
 -13   1   7       65.63       67.88      5.26 o 
 -12   1   7       57.45       55.97      3.98 o 
 -11   1   7      343.31      352.29      6.24 o 
 -10   1   7      118.24      111.60      2.86 o 
  -9   1   7       61.49       59.70      2.13 o 
  -8   1   7       86.30       89.23      2.32 o 
  -7   1   7        5.35        8.37      1.16 o 
  -6   1   7       44.38       40.56      1.65 o 
  -5   1   7       35.25       40.75      1.41 o 
  -4   1   7      149.45      147.84      2.33 o 
  -3   1   7       26.03       25.51      1.12 o 
  -2   1   7       82.11       84.90      1.38 o 
  -1   1   7       61.45       63.82      1.34 o 
   0   1   7        4.39        1.28      0.50 o 
   1   1   7     1061.67     1109.61      9.19 o 
   2   1   7      682.61      683.70      6.89 o 
   3   1   7       41.31       37.90      1.43 o 
   4   1   7      110.20      113.20      2.14 o 
   5   1   7       13.67       17.63      1.16 o 
   6   1   7        0.13        0.01      0.70 o 
   7   1   7      269.65      267.80      3.67 o 
   8   1   7      183.20      180.66      3.07 o 
   9   1   7       10.17       11.08      1.23 o 
  10   1   7        8.26        7.76      1.23 o 
  11   1   7        8.71        7.86      1.46 o 
  12   1   7        2.82        3.34      1.35 o 
  13   1   7        3.13        2.68      1.44 o 
  14   1   7        0.58       -0.23      1.54 o 
  15   1   7        0.25        1.11      1.68 o 
  16   1   7        1.30        2.53      1.85 o 
  17   1   7        0.71       -1.52      2.99 o 
  18   1   7        0.01       -0.51      2.52 o 
 -19   2   7        1.05        1.45      6.83 o 
 -18   2   7        1.74        5.42      4.57 o 
 -17   2   7        0.26        4.71      5.15 o 
 -16   2   7        1.29        6.84      6.04 o 
 -15   2   7        4.34       10.89      4.08 o 
 -14   2   7       10.35       13.50      2.65 o 
 -13   2   7       20.45       20.69      2.84 o 
 -12   2   7        6.19        7.07      1.80 o 
 -11   2   7      142.58      144.41      3.78 o 
 -10   2   7       28.10       28.53      2.04 o 
  -9   2   7       53.38       62.21      3.02 o 
  -8   2   7        1.67        1.10      0.73 o 
  -7   2   7      200.08      203.24      3.66 o 
  -6   2   7        0.16        1.61      0.73 o 
  -5   2   7       84.60       91.92      2.21 o 
  -4   2   7        1.14        0.97      0.57 o 
  -3   2   7       19.85       21.98      0.94 o 
  -2   2   7      132.89      149.18      2.00 o 
  -1   2   7       33.52       42.04      1.25 o 
   0   2   7      663.01      659.54      5.57 o 
   1   2   7     3079.96     2983.78     23.13 o 
   2   2   7      749.83      744.58      7.21 o 
   3   2   7        5.44        2.69      0.76 o 
   4   2   7       32.60       34.52      1.51 o 
   5   2   7        0.40       -0.43      0.43 o 
   6   2   7        0.70       -0.36      0.75 o 
   7   2   7       46.81       51.85      2.05 o 
   8   2   7      163.98      162.49      3.49 o 
   9   2   7       25.01       25.73      2.07 o 
  10   2   7        4.15        4.26      1.21 o 
  11   2   7        0.36        2.88      1.51 o 
  12   2   7        2.25        2.49      1.59 o 
  13   2   7        0.77        1.99      1.74 o 
  14   2   7        1.54        1.81      1.81 o 
  15   2   7        3.16        5.77      1.99 o 
  16   2   7        0.25        0.36      2.45 o 
  17   2   7        0.01       -0.43      2.43 o 
 -18   3   7       14.97       12.51      8.65 o 
 -17   3   7        5.00       -0.14      6.68 o 
 -16   3   7       11.75        9.40      7.35 o 
 -15   3   7        1.12        3.44      3.22 o 
 -14   3   7        2.12       -1.67      1.67 o 
 -13   3   7       58.43       57.53      3.77 o 
 -12   3   7      279.59      255.77      9.74 o 
 -11   3   7       90.83       80.35      3.87 o 
 -10   3   7       32.47       35.91      2.60 o 
  -9   3   7        4.46        6.85      1.32 o 
  -8   3   7       37.39       36.25      2.51 o 
  -7   3   7        0.02       -0.87      0.87 o 
  -6   3   7      195.11      185.29      4.05 o 
  -5   3   7        5.29        4.81      0.97 o 
  -4   3   7       18.22       22.61      1.46 o 
  -3   3   7        0.21        0.10      0.64 o 
  -2   3   7       97.57       98.03      2.22 o 
  -1   3   7        6.20        7.66      0.81 o 
   0   3   7      886.33      902.03      7.69 o 
   1   3   7       98.32      107.96      2.47 o 
   2   3   7      544.18      482.42      6.08 o 
   3   3   7       82.86       81.64      2.21 o 
   4   3   7      105.17      102.69      2.92 o 
   5   3   7       44.49       43.53      2.11 o 
   6   3   7      116.21      111.64      3.22 o 
   7   3   7        1.58        4.28      1.06 o 
   8   3   7      209.62      198.22      4.33 o 
   9   3   7      185.91      181.24      4.56 o 
  10   3   7       10.37        8.85      1.74 o 
  11   3   7        6.48        3.43      2.07 o 
  12   3   7       33.73       36.57      2.94 o 
  13   3   7        2.20        4.95      2.46 o 
  14   3   7       24.35       24.37      2.79 o 
  15   3   7        2.16        2.87      2.50 o 
  16   3   7        4.56        5.40      3.09 o 
  17   3   7        0.04       -1.37      2.67 o 
 -17   4   7        5.45        5.97      5.62 o 
 -16   4   7        3.80        1.46      3.83 o 
 -15   4   7        9.80        4.90      3.63 o 
 -14   4   7        3.65        3.81      3.02 o 
 -13   4   7        6.21        4.41      2.93 o 
 -12   4   7       14.47       12.99      4.40 o 
 -11   4   7        0.33       -0.21      1.89 o 
 -10   4   7        0.96        2.59      2.05 o 
  -9   4   7        0.02        1.75      1.38 o 
  -8   4   7       10.94       14.73      5.01 o 
  -7   4   7      123.81      122.68      5.23 o 
  -6   4   7        0.77        5.02      2.20 o 
  -5   4   7       59.43       69.40      3.20 o 
  -4   4   7        5.15        4.76      1.29 o 
  -3   4   7       48.84       54.45      2.53 o 
  -2   4   7       42.70       43.41      2.69 o 
  -1   4   7      338.72      318.81      7.18 o 
   0   4   7      154.08      144.74      4.02 o 
   1   4   7       75.87       81.87      3.36 o 
   2   4   7        7.06        4.63      1.68 o 
   3   4   7       21.02       21.29      2.34 o 
   4   4   7       20.48       22.33      2.58 o 
   5   4   7        0.91        0.65      1.48 o 
   6   4   7      109.71      106.79      4.29 o 
   7   4   7      182.41      161.21      4.70 o 
   8   4   7      100.09       99.09      3.88 o 
   9   4   7       27.37       25.18      2.61 o 
  10   4   7        8.93        8.04      1.91 o 
  11   4   7        2.83        1.93      1.79 o 
  12   4   7        0.30        2.65      1.90 o 
  13   4   7        0.77        0.74      1.84 o 
  14   4   7        6.37        7.83      2.85 o 
  15   4   7        2.18        3.95      2.45 o 
  16   4   7        0.00       -1.15      2.74 o 
 -16   5   7        0.02        0.80      3.54 o 
 -15   5   7        6.09        8.11      5.41 o 
 -14   5   7        0.40        1.78      2.87 o 
 -13   5   7        1.63       -0.56      2.64 o 
 -12   5   7       22.01       28.06      6.09 o 
 -11   5   7        6.52        3.13      3.83 o 
 -10   5   7        8.67        7.62      4.20 o 
  -9   5   7       19.99       21.52      5.41 o 
  -8   5   7       36.02       58.83      7.60 o 
  -7   5   7        0.01        3.21      2.08 o 
  -6   5   7       12.35       11.76      2.46 o 
  -5   5   7        6.08        7.23      2.23 o 
  -4   5   7      125.50      129.91      6.28 o 
  -3   5   7       27.28       26.95      2.82 o 
  -2   5   7        0.00       -0.12      1.37 o 
  -1   5   7        0.20        0.66      1.85 o 
   0   5   7      169.35      150.94      4.41 o 
   1   5   7       38.84       33.79      2.77 o 
   2   5   7       26.14       22.67      2.45 o 
   3   5   7       36.44       33.43      2.89 o 
   4   5   7        9.92        9.37      2.17 o 
   5   5   7        0.09        0.45      1.65 o 
   6   5   7        9.61       14.26      2.09 o 
   7   5   7        7.48        9.09      1.89 o 
   8   5   7        4.10        7.88      1.89 o 
   9   5   7       30.74       33.01      3.15 o 
  10   5   7        0.03        4.76      2.27 o 
  11   5   7        6.97       14.87      2.84 o 
  12   5   7        0.91       -2.13      2.13 o 
  13   5   7        3.24       13.13      4.97 o 
  14   5   7        2.93        4.62      3.60 o 
 -14   6   7       25.32       34.62      5.50 o 
 -13   6   7       16.09       21.18      6.14 o 
 -12   6   7        3.47        6.07      3.45 o 
 -11   6   7       20.26       37.05      7.27 o 
 -10   6   7        9.04       14.82      4.41 o 
  -9   6   7        2.47       -0.70      4.95 o 
  -8   6   7        7.21        7.87      3.70 o 
  -7   6   7        1.60        3.54      3.14 o 
  -6   6   7       17.41       27.42      6.75 o 
  -5   6   7        2.46        3.01      3.28 o 
  -4   6   7       62.02       66.39      5.00 o 
  -3   6   7       23.79       18.98      3.13 o 
  -2   6   7       54.76       54.86      4.64 o 
  -1   6   7        2.20        6.04      2.21 o 
   0   6   7        8.59        8.07      2.00 o 
   1   6   7       28.86       31.31      2.90 o 
   2   6   7       24.92       18.44      2.47 o 
   3   6   7       28.03       23.30      3.42 o 
   4   6   7        0.66        0.85      1.95 o 
   5   6   7       61.40       56.52      4.21 o 
   6   6   7       54.64       53.81      3.54 o 
   7   6   7       61.60       66.21      4.19 o 
   8   6   7      111.23      110.14      4.85 o 
   9   6   7       42.54       43.24      3.69 o 
  10   6   7        3.38        3.78      2.20 o 
  11   6   7        0.09        2.41      3.01 o 
  12   6   7        1.28        2.34      3.34 o 
 -11   7   7        3.34        6.22      3.31 o 
 -10   7   7        3.63       11.37      3.31 o 
  -9   7   7        2.28        5.09      3.04 o 
  -8   7   7        0.00        2.90      3.83 o 
  -7   7   7        0.28       -0.20      3.36 o 
  -6   7   7        3.41        1.06      3.28 o 
  -5   7   7        0.26       -1.92      3.45 o 
  -4   7   7        2.03       -0.61      2.88 o 
  -3   7   7        2.85        4.21      3.47 o 
  -2   7   7        0.05       -0.32      3.07 o 
  -1   7   7        5.98        7.26      3.64 o 
   0   7   7       25.05       25.06      3.86 o 
   1   7   7        0.84        2.23      2.35 o 
   2   7   7       40.15       48.37      4.53 o 
   3   7   7        8.59       14.34      2.89 o 
   4   7   7        0.13        0.58      2.50 o 
   5   7   7       29.04       23.64      3.31 o 
   6   7   7       48.90       49.64      3.93 o 
   7   7   7        1.06        0.89      3.45 o 
   8   7   7        1.19        4.98      2.85 o 
   9   7   7        1.45        1.16      2.79 o 
  -6   8   7        2.98        9.49      8.19 o 
  -5   8   7        1.22        3.77      5.58 o 
  -4   8   7        0.39       23.28      9.78 o 
  -3   8   7        0.16       33.41      7.35 o 
  -2   8   7        3.86       28.91      5.91 o 
  -1   8   7       41.84      101.21     10.24 o 
   0   8   7       10.66       63.34      7.57 o 
   1   8   7        5.31       59.19      6.97 o 
   2   8   7       34.64       72.88     40.32 o 
   3   8   7       54.02       72.59     11.98 o 
   4   8   7       41.88       73.74     34.61 o 
 -20   0   8        2.38       15.43      9.09 o 
 -19   0   8        1.96        0.57      7.51 o 
 -18   0   8        0.93        3.98      6.95 o 
 -17   0   8       20.77       25.08      8.84 o 
 -16   0   8       11.90        8.40      6.75 o 
 -15   0   8       26.58       33.83      9.24 o 
 -14   0   8        3.01        2.85      5.42 o 
 -13   0   8      168.10      181.47     14.53 o 
 -12   0   8      385.47      385.96     23.97 o 
 -11   0   8       60.66       65.33      5.85 o 
 -10   0   8      304.50      280.24      9.61 o 
  -9   0   8       14.55       11.60      2.09 o 
  -8   0   8       21.88       26.09      1.74 o 
  -7   0   8       77.33       75.92      2.21 o 
  -6   0   8       45.83       62.44      2.99 o 
  -5   0   8     2147.44     2173.55     26.76 o 
  -4   0   8       41.43       45.70      1.64 o 
  -3   0   8      904.92      893.16      9.75 o 
  -2   0   8      110.53      104.37      2.47 o 
  -1   0   8        8.25        3.46      0.90 o 
   0   0   8     1713.58     1784.82     21.72 o 
   1   0   8      471.55      503.39      7.44 o 
   2   0   8      203.21      188.93      4.10 o 
   3   0   8      241.59      243.45      4.70 o 
   4   0   8       81.67       84.34      2.86 o 
   5   0   8      125.06      128.36      3.22 o 
   6   0   8       72.65       68.72      2.67 o 
   7   0   8       36.77       30.94      2.18 o 
   8   0   8       60.50       65.06      2.88 o 
   9   0   8        7.02        7.61      1.59 o 
  10   0   8       18.64       15.76      1.89 o 
  11   0   8        0.07        1.17      1.15 o 
  12   0   8       27.49       27.25      3.64 o 
  13   0   8        5.17        3.67      1.69 o 
  14   0   8       46.33       50.31      5.03 o 
  15   0   8       53.08       60.27      5.65 o 
  16   0   8        2.03       -2.26      4.35 o 
  17   0   8        4.55        2.63      6.06 o 
  18   0   8        0.14       -2.88      4.90 o 
 -19   1   8        5.72        7.13      5.47 o 
 -18   1   8        1.24       -3.34      4.54 o 
 -17   1   8        4.46        2.21      4.64 o 
 -16   1   8        2.22       -0.80      3.91 o 
 -15   1   8        1.15       -1.52      4.94 o 
 -14   1   8        1.71        1.45      2.13 o 
 -13   1   8        0.14        1.09      2.03 o 
 -12   1   8       84.54       71.79      4.91 o 
 -11   1   8        0.83        4.24      2.17 o 
 -10   1   8       75.77       81.13      3.48 o 
  -9   1   8        7.00        5.23      1.10 o 
  -8   1   8        0.51        1.19      0.83 o 
  -7   1   8       29.25       28.09      1.77 o 
  -6   1   8      347.12      346.84      4.63 o 
  -5   1   8      161.37      169.76      2.92 o 
  -4   1   8      131.43      132.32      2.42 o 
  -3   1   8      311.36      315.83      3.97 o 
  -2   1   8        4.34        3.07      0.62 o 
  -1   1   8      235.48      235.42      2.70 o 
   0   1   8     1023.31     1026.40      8.43 o 
   1   1   8     6652.82     6901.50     46.93 o 
   2   1   8     1875.78     1814.39     19.66 o 
   3   1   8       81.21       82.67      1.92 o 
   4   1   8       16.52       17.18      1.17 o 
   5   1   8        6.43        6.90      0.94 o 
   6   1   8      186.49      183.95      3.00 o 
   7   1   8      188.38      173.19      3.00 o 
   8   1   8       39.95       42.32      1.90 o 
   9   1   8        6.89        7.64      1.34 o 
  10   1   8       13.42       11.44      1.46 o 
  11   1   8        0.91        0.12      1.20 o 
  12   1   8       17.68       21.72      2.41 o 
  13   1   8        4.76        6.95      1.91 o 
  14   1   8        0.81        2.64      1.94 o 
  15   1   8        3.29        5.94      2.06 o 
  16   1   8        0.02       -2.56      2.56 o 
  17   1   8        0.59       -2.19      4.06 o 
 -19   2   8       12.46       16.72      7.48 o 
 -18   2   8       33.88       35.42      7.29 o 
 -17   2   8       10.57       19.43     11.90 o 
 -16   2   8        0.77       -2.68      4.67 o 
 -15   2   8        8.73        4.25      3.94 o 
 -14   2   8        0.90       -0.34      2.48 o 
 -13   2   8        0.82       -1.47      2.18 o 
 -12   2   8        0.11       -1.63      1.63 o 
 -11   2   8      107.30      105.73      3.54 o 
 -10   2   8        2.34        2.66      1.14 o 
  -9   2   8       51.69       63.45      2.64 o 
  -8   2   8        0.37       -0.37      0.74 o 
  -7   2   8       37.98       38.27      1.99 o 
  -6   2   8        6.62       12.75      1.27 o 
  -5   2   8      142.08      152.22      2.99 o 
  -4   2   8      294.86      289.02      3.42 o 
  -3   2   8      139.73      139.69      2.09 o 
  -2   2   8      105.89      111.99      1.85 o 
  -1   2   8      575.06      615.18      5.45 o 
   0   2   8      480.22      469.92      4.87 o 
   1   2   8       39.32       34.17      1.27 o 
   2   2   8        4.24        6.59      0.78 o 
   3   2   8      124.39      116.99      2.23 o 
   4   2   8       15.09       18.45      1.33 o 
   5   2   8       11.64       13.43      1.27 o 
   6   2   8       16.41       19.85      1.40 o 
   7   2   8       17.62       21.20      1.75 o 
   8   2   8      144.19      140.66      3.40 o 
   9   2   8      106.94      100.75      2.97 o 
  10   2   8        4.10        4.82      1.50 o 
  11   2   8        3.60        3.39      1.60 o 
  12   2   8        0.06        1.26      1.59 o 
  13   2   8       44.15       54.59      3.53 o 
  14   2   8        5.77        1.95      1.90 o 
  15   2   8        1.22        2.95      2.36 o 
  16   2   8        0.01       -2.18      2.18 o 
  17   2   8        2.06        5.40      2.66 o 
 -15   3   8        1.17        1.32      2.83 o 
 -14   3   8        5.28        3.86      3.14 o 
 -13   3   8        1.32       -1.36      4.66 o 
 -12   3   8        0.58        0.33      1.50 o 
 -11   3   8        7.48        5.36      1.73 o 
 -10   3   8       17.98       12.69      4.34 o 
  -9   3   8        0.43        2.87      1.25 o 
  -8   3   8       15.51       12.70      1.82 o 
  -7   3   8        0.04        3.27      1.22 o 
  -6   3   8      414.61      380.15      8.78 o 
  -5   3   8      620.14      509.14     81.44 o 
  -4   3   8       75.74       69.69      2.09 o 
  -3   3   8       25.80       26.69      1.36 o 
  -2   3   8        7.53        6.46      1.13 o 
  -1   3   8        1.21        1.47      0.70 o 
   0   3   8        8.69        5.87      0.74 o 
   1   3   8      146.82      135.86      2.99 o 
   2   3   8       64.31       68.88      2.34 o 
   3   3   8        0.05        0.82      1.03 o 
   4   3   8       11.95        9.16      1.70 o 
   5   3   8       15.86       12.89      1.81 o 
   6   3   8       27.41       25.98      2.12 o 
   7   3   8      101.86       99.28      3.58 o 
   8   3   8      120.05      115.40      5.26 o 
   9   3   8       15.89       10.06      2.43 o 
  10   3   8        4.77        4.71      1.69 o 
  11   3   8       10.83        6.34      1.63 o 
  12   3   8        2.08        1.47      1.39 o 
  13   3   8        6.43        8.44      2.37 o 
  14   3   8       47.52       53.55      4.32 o 
  15   3   8        6.59        4.84      2.91 o 
  16   3   8        1.72       -1.16      2.65 o 
 -17   4   8        0.40        9.67      5.84 o 
 -16   4   8        0.51        6.32      5.73 o 
 -15   4   8        2.78       -0.72      3.41 o 
 -14   4   8        4.04        7.00      6.49 o 
 -13   4   8        4.74        6.78      3.69 o 
 -12   4   8       20.23       23.32      3.91 o 
 -11   4   8       50.10       52.77      4.94 o 
 -10   4   8       39.28       36.38      4.11 o 
  -9   4   8       42.27       43.50      3.54 o 
  -8   4   8       10.61       13.40      2.11 o 
  -7   4   8        1.83        0.97      1.04 o 
  -6   4   8      256.54      250.49      5.47 o 
  -5   4   8        8.01       12.54      1.59 o 
  -4   4   8       82.44       80.56      4.93 o 
  -3   4   8      378.25      392.70      8.06 o 
  -2   4   8       63.53       63.03      3.06 o 
  -1   4   8        5.25        5.35      1.54 o 
   0   4   8        0.07       -0.08      1.34 o 
   1   4   8      341.63      325.94      7.54 o 
   2   4   8      223.16      210.63      5.13 o 
   3   4   8       50.06       51.13      3.50 o 
   4   4   8       16.39       16.79      2.35 o 
   5   4   8       28.77       25.14      2.48 o 
   6   4   8      147.00      138.59      4.39 o 
   7   4   8       20.39       15.25      2.03 o 
   8   4   8       21.75       18.24      2.23 o 
   9   4   8        0.24        3.82      1.98 o 
  10   4   8        9.45       10.53      2.10 o 
  11   4   8        0.03        4.21      1.79 o 
  12   4   8        8.41        3.56      2.40 o 
  13   4   8        0.48        0.13      2.19 o 
  14   4   8        0.00        4.90      3.07 o 
  15   4   8        2.04        5.61      2.81 o 
 -16   5   8        3.26        3.73      3.85 o 
 -15   5   8        0.06        1.11      5.05 o 
 -14   5   8        1.01        6.92      4.08 o 
 -13   5   8        2.06        1.32      2.81 o 
 -12   5   8        0.53       -1.54      3.38 o 
 -11   5   8        0.42        2.79      3.83 o 
 -10   5   8       16.71       16.33      5.05 o 
  -9   5   8        0.07        1.58      2.77 o 
  -8   5   8       54.96       55.35      4.56 o 
  -7   5   8        8.53       10.67      2.89 o 
  -6   5   8        7.43        7.12      2.11 o 
  -5   5   8       42.45       47.48      4.23 o 
  -4   5   8        2.95        5.64      2.07 o 
  -3   5   8       18.48       15.45      2.41 o 
  -2   5   8       39.66       45.23      3.12 o 
  -1   5   8       17.17       11.53      1.92 o 
   0   5   8       54.47       53.20      3.31 o 
   1   5   8        0.02        2.21      1.52 o 
   2   5   8        3.23        1.70      1.58 o 
   3   5   8      173.98      143.75      4.57 o 
   4   5   8       96.14       86.43      4.38 o 
   5   5   8       17.13       17.47      2.37 o 
   6   5   8       11.24        8.05      1.54 o 
   7   5   8       15.00       19.89      3.05 o 
   8   5   8        4.98        5.06      2.39 o 
   9   5   8        0.90        5.34      1.93 o 
  10   5   8        1.27        1.23      2.26 o 
  11   5   8        6.82        8.33      2.36 o 
  12   5   8        0.20       -1.35      2.69 o 
  13   5   8        1.55        1.65      2.58 o 
  14   5   8        1.15        6.72      4.70 o 
 -14   6   8        4.86       18.99      7.54 o 
 -13   6   8        1.72        8.30      4.89 o 
 -12   6   8        1.91        4.91      3.55 o 
 -11   6   8        1.21        9.26      5.02 o 
 -10   6   8       12.50       16.42      4.64 o 
  -9   6   8        0.34        0.74      3.39 o 
  -8   6   8        7.76        2.78      3.26 o 
  -7   6   8       63.03       65.74      7.27 o 
  -6   6   8       25.97       25.70      4.79 o 
  -5   6   8        2.78       10.24      2.98 o 
  -4   6   8       34.89       39.38      4.06 o 
  -3   6   8        3.47        6.98      2.43 o 
  -2   6   8        0.81        2.98      2.38 o 
  -1   6   8       15.87       15.80      5.64 o 
   0   6   8        5.12        9.02      2.37 o 
   1   6   8       18.87       15.78      2.33 o 
   2   6   8       59.34       50.04      3.54 o 
   3   6   8       20.17       18.37      2.53 o 
   4   6   8        0.01        1.06      1.90 o 
   5   6   8       20.96       23.78      3.09 o 
   6   6   8       13.69       15.33      2.50 o 
   7   6   8        7.11        9.92      2.13 o 
   8   6   8        6.94       11.76      3.05 o 
   9   6   8        7.23       15.76      2.68 o 
  10   6   8        0.00        1.71      2.85 o 
  11   6   8        1.81        0.05      2.83 o 
 -10   7   8        3.80        3.66      5.25 o 
  -9   7   8        0.29        0.71      6.82 o 
  -8   7   8        0.27        1.05      5.23 o 
  -7   7   8        0.06        1.89      3.37 o 
  -6   7   8        1.69        5.87      3.43 o 
  -5   7   8       14.56       12.74      5.11 o 
  -4   7   8       17.84       21.95      5.02 o 
  -3   7   8        0.18        3.00      6.44 o 
  -2   7   8       22.16       14.90      5.44 o 
  -1   7   8       21.40       15.97      3.64 o 
   0   7   8        2.91        7.71      2.83 o 
   1   7   8        6.03        8.72      3.04 o 
   2   7   8       10.48       21.67      4.44 o 
   3   7   8       57.47       59.85      4.99 o 
   4   7   8       24.56       19.05      3.05 o 
   5   7   8        0.44        4.80      2.99 o 
   6   7   8        2.58        6.60      2.97 o 
   7   7   8        0.01        5.16      2.84 o 
   8   7   8        0.58        4.71      3.70 o 
  -5   8   8        6.48       10.69      5.89 o 
  -4   8   8        0.22       56.83     35.92 o 
  -3   8   8        0.42       48.05     32.56 o 
  -2   8   8        0.63       26.37      5.43 o 
  -1   8   8       35.52      119.22     10.73 o 
   0   8   8        9.46       29.89      5.40 o 
   1   8   8        0.68       56.32      5.89 o 
   2   8   8       20.78       82.34      7.50 o 
 -19   1   9        3.03        7.93      6.42 o 
 -18   1   9        0.43        0.75      5.38 o 
 -17   1   9        2.00        0.43      5.91 o 
 -16   1   9        0.37       -2.66      7.34 o 
 -15   1   9       22.06       23.43      9.62 o 
 -14   1   9        5.33       -0.02      3.79 o 
 -13   1   9       13.00       10.23      2.85 o 
 -12   1   9       44.88       53.86      4.86 o 
 -11   1   9       15.38       16.65      1.99 o 
 -10   1   9        4.60        3.23      1.41 o 
  -9   1   9        0.01       -0.36      0.83 o 
  -8   1   9        2.24        2.38      0.96 o 
  -7   1   9       20.15       22.65      1.56 o 
  -6   1   9       88.99       84.73      2.29 o 
  -5   1   9       97.02      114.34      2.41 o 
  -4   1   9      297.92      320.86      3.87 o 
  -3   1   9      354.06      349.97      4.41 o 
  -2   1   9      131.24      129.98      2.14 o 
  -1   1   9        4.12        2.81      0.74 o 
   0   1   9      108.70      114.35      2.25 o 
   1   1   9       54.20       65.54      1.68 o 
   2   1   9       51.33       48.65      1.63 o 
   3   1   9       18.56       19.46      1.29 o 
   4   1   9        6.86        4.05      0.95 o 
   5   1   9        1.46        0.89      0.83 o 
   6   1   9       13.86       18.11      1.33 o 
   7   1   9        9.57        9.82      1.33 o 
   8   1   9        1.14        1.18      1.08 o 
   9   1   9        6.79        6.96      1.26 o 
  10   1   9        0.13       -0.64      1.12 o 
  11   1   9        1.66        2.58      1.31 o 
  12   1   9        0.13        1.77      1.52 o 
  13   1   9        2.51        1.45      1.85 o 
  14   1   9        1.84        2.80      1.95 o 
  15   1   9        1.17       -0.09      2.58 o 
  16   1   9        1.93       -0.80      2.44 o 
  17   1   9        0.08        0.60      3.85 o 
 -19   2   9        1.33        4.83      5.04 o 
 -18   2   9        4.46       15.74      5.59 o 
 -17   2   9        0.48        0.78      3.69 o 
 -16   2   9        2.13        7.16      4.45 o 
 -15   2   9        0.01        1.35      2.26 o 
 -14   2   9        5.48       10.68      2.93 o 
 -13   2   9       19.44       26.15      3.68 o 
 -12   2   9       15.51        9.51      3.06 o 
 -11   2   9       37.13       39.47      4.04 o 
 -10   2   9       22.14       29.41      3.02 o 
  -9   2   9        0.02        0.68      1.11 o 
  -8   2   9       25.98       24.18      1.85 o 
  -7   2   9        9.83        8.44      1.32 o 
  -6   2   9        4.71        2.14      0.95 o 
  -5   2   9       78.41       87.26      2.21 o 
  -4   2   9       41.62       40.59      1.60 o 
  -3   2   9       42.36       39.19      1.29 o 
  -2   2   9       53.85       50.77      1.38 o 
  -1   2   9       46.28       45.20      1.37 o 
   0   2   9      182.60      181.51      2.85 o 
   1   2   9      377.29      370.70      4.40 o 
   2   2   9      626.34      615.67      6.13 o 
   3   2   9       20.86       20.61      1.10 o 
   4   2   9       32.50       31.47      1.70 o 
   5   2   9        0.56       -0.03      0.95 o 
   6   2   9       56.35       54.28      2.40 o 
   7   2   9       13.18       16.08      1.63 o 
   8   2   9      143.10      132.95      4.07 o 
   9   2   9       75.41       77.60      2.81 o 
  10   2   9        7.43        5.97      1.82 o 
  11   2   9        0.98        0.73      1.50 o 
  12   2   9        0.00        1.32      1.35 o 
  13   2   9       22.96       22.56      2.91 o 
  14   2   9       58.45       62.18      3.95 o 
  15   2   9       12.96       10.95      2.76 o 
  16   2   9        0.03        0.62      2.60 o 
 -16   3   9        6.43       18.80      6.93 o 
 -15   3   9        0.03        4.04      2.88 o 
 -14   3   9        3.43        6.67      2.89 o 
 -13   3   9        0.00       -1.98      1.98 o 
 -12   3   9       62.63       71.91      5.62 o 
 -11   3   9        0.39        1.08      1.91 o 
 -10   3   9        0.30        2.10      1.43 o 
  -9   3   9       68.12       69.34      4.07 o 
  -8   3   9        1.52        2.71      1.21 o 
  -7   3   9      286.93      267.14      6.07 o 
  -6   3   9       98.53      106.36      3.55 o 
  -5   3   9      455.66      432.37      6.58 o 
  -4   3   9      224.15      205.41      3.83 o 
  -3   3   9       10.46       12.29      1.18 o 
  -2   3   9        2.63        1.61      0.85 o 
  -1   3   9       16.39       17.93      1.26 o 
   0   3   9       17.72       17.96      1.47 o 
   1   3   9      134.52      143.09      3.23 o 
   2   3   9        8.19        7.97      1.19 o 
   3   3   9      145.87      130.74      3.48 o 
   4   3   9       22.11       20.19      1.91 o 
   5   3   9       68.22       69.81      2.90 o 
   6   3   9        0.33       -1.08      1.08 o 
   7   3   9       82.66       84.89      3.64 o 
   8   3   9       11.37       13.70      2.13 o 
   9   3   9        1.14        0.96      1.64 o 
  10   3   9       32.35       28.44      2.85 o 
  11   3   9        9.77        8.77      1.94 o 
  12   3   9       24.17       30.71      3.56 o 
  13   3   9       25.01       26.08      3.04 o 
  14   3   9       15.94       16.47      3.65 o 
  15   3   9        6.90        7.26      3.45 o 
  16   3   9        1.49        0.74      2.92 o 
 -17   4   9        6.74        3.13      4.88 o 
 -16   4   9        4.36        5.53      5.08 o 
 -15   4   9        3.32        5.19      5.52 o 
 -14   4   9        0.54       -0.22      4.49 o 
 -13   4   9       14.54        9.31      4.60 o 
 -12   4   9        2.08        2.79      2.40 o 
 -11   4   9       13.37       10.17      3.39 o 
 -10   4   9        8.36       10.06      2.76 o 
  -9   4   9        2.70        8.89      4.70 o 
  -8   4   9        3.05        4.13      1.56 o 
  -7   4   9       17.03       19.14      2.21 o 
  -6   4   9       28.25       37.10      3.51 o 
  -5   4   9      392.60      372.93     10.21 o 
  -4   4   9      691.86      645.97     17.48 o 
  -3   4   9      170.19      167.82      5.24 o 
  -2   4   9        0.17        0.66      1.41 o 
  -1   4   9       97.71       89.88      3.55 o 
   0   4   9       75.37       75.12      3.35 o 
   1   4   9        0.21        0.35      1.41 o 
   2   4   9       24.20       24.92      2.28 o 
   3   4   9        2.34        2.29      1.62 o 
   4   4   9        0.06       -0.32      1.32 o 
   5   4   9        1.23        0.75      1.40 o 
   6   4   9       14.43       14.52      2.16 o 
   7   4   9       38.95       36.38      3.03 o 
   8   4   9       17.75       14.24      2.20 o 
   9   4   9        0.01        2.65      1.23 o 
  10   4   9        3.24        3.13      2.01 o 
  11   4   9        0.35        0.59      1.99 o 
  12   4   9        0.08        0.57      1.90 o 
  13   4   9        0.58       -1.97      1.97 o 
  14   4   9        4.51        2.56      3.53 o 
 -15   5   9        9.29        8.56      5.62 o 
 -14   5   9        6.95       14.09      5.20 o 
 -13   5   9        0.11        5.98      4.05 o 
 -12   5   9        3.74        4.35      4.16 o 
 -11   5   9        3.99        3.63      3.92 o 
 -10   5   9        4.65       10.07      6.83 o 
  -9   5   9        6.64       10.59      2.52 o 
  -8   5   9        0.72        0.40      1.96 o 
  -7   5   9       54.76       63.63      4.99 o 
  -6   5   9      238.12      241.48      9.45 o 
  -5   5   9      270.83      256.64     10.42 o 
  -4   5   9        0.16        2.95      2.02 o 
  -3   5   9       30.27       37.30      4.03 o 
  -2   5   9      103.23       92.27      4.47 o 
  -1   5   9       14.54       11.58      2.17 o 
   0   5   9        5.81        4.01      1.79 o 
   1   5   9       16.66       13.41      2.14 o 
   2   5   9       75.20       70.34      3.80 o 
   3   5   9       15.03       13.63      2.36 o 
   4   5   9        0.00        1.99      1.51 o 
   5   5   9        0.01       -1.56      1.56 o 
   6   5   9        0.00        0.38      1.51 o 
   7   5   9        0.35        0.78      1.92 o 
   8   5   9        4.01        6.27      2.49 o 
   9   5   9       22.64       25.99      3.34 o 
  10   5   9        4.72        8.28      2.30 o 
  11   5   9        0.66        2.63      2.82 o 
  12   5   9        0.65        2.93      2.33 o 
  13   5   9       16.40       24.33      4.46 o 
 -13   6   9        4.94       18.04      6.43 o 
 -12   6   9        0.70        5.64      5.38 o 
 -11   6   9        0.24        3.82      3.51 o 
 -10   6   9       13.27       15.09      4.48 o 
  -9   6   9       23.73       34.88      5.82 o 
  -8   6   9        9.22       13.14      5.11 o 
  -7   6   9      151.18      147.57      8.82 o 
  -6   6   9      140.08      158.53     20.63 o 
  -5   6   9       90.43       89.13      5.31 o 
  -4   6   9       63.21       59.27      6.09 o 
  -3   6   9        9.62       19.23      3.30 o 
  -2   6   9        9.58       15.98      3.38 o 
  -1   6   9       16.57       15.80      3.26 o 
   0   6   9        0.22        3.22      2.03 o 
   1   6   9       13.49       19.37      2.75 o 
   2   6   9       13.80       14.59      2.35 o 
   3   6   9        0.92        4.05      1.72 o 
   4   6   9        0.26       -0.78      1.79 o 
   5   6   9        2.33        2.53      2.53 o 
   6   6   9       11.80       14.70      2.69 o 
   7   6   9       27.71       28.55      3.41 o 
   8   6   9        2.87        5.12      3.03 o 
   9   6   9        3.30        2.50      2.65 o 
  10   6   9        0.44        4.66      2.95 o 
  11   6   9       11.88       20.46      4.65 o 
 -10   7   9        0.46       15.87      7.40 o 
  -9   7   9        1.00        4.84      3.99 o 
  -8   7   9        5.20       13.26      4.43 o 
  -7   7   9       11.59        8.88      4.47 o 
  -6   7   9        0.03       -1.43      3.39 o 
  -5   7   9        4.83       11.90      4.41 o 
  -4   7   9        6.90       16.73     11.28 o 
  -3   7   9       33.86       52.29     12.64 o 
  -2   7   9        9.61       24.61      5.87 o 
  -1   7   9        6.59        8.72      3.15 o 
   0   7   9        7.80       11.62      3.36 o 
   1   7   9        2.11        0.31      5.35 o 
   2   7   9        8.39       11.59      4.44 o 
   3   7   9        5.83       12.72      3.44 o 
   4   7   9        0.24        6.52      2.73 o 
   5   7   9        3.72        5.56      2.73 o 
   6   7   9        4.40        8.15      2.98 o 
   7   7   9        4.06        6.52      4.61 o 
 -19   0  10        1.65       -1.45      6.78 o 
 -18   0  10        3.48        2.70      7.35 o 
 -17   0  10        1.78       -6.35      6.35 o 
 -16   0  10        1.71       -5.39      5.39 o 
 -15   0  10        0.77        5.39      6.38 o 
 -14   0  10        6.73        9.03      3.24 o 
 -13   0  10       25.43       15.31      3.81 o 
 -12   0  10      429.77      388.74     12.84 o 
 -11   0  10      391.19      387.22     12.43 o 
 -10   0  10      272.98      283.97     10.16 o 
  -9   0  10       36.58       42.83      3.87 o 
  -8   0  10      358.80      363.59      8.14 o 
  -7   0  10       52.73       52.33      5.00 o 
  -6   0  10       54.58       65.49      3.85 o 
  -5   0  10      307.23      321.53      6.47 o 
  -4   0  10      158.40      154.90      4.23 o 
  -3   0  10       92.52       81.01      2.51 o 
  -2   0  10       26.06       25.44      1.86 o 
  -1   0  10       14.69       16.94      1.63 o 
   0   0  10        0.87        1.65      1.02 o 
   1   0  10      324.66      334.69      6.41 o 
   2   0  10        6.77        7.30      1.45 o 
   3   0  10        3.60        5.97      1.53 o 
   4   0  10       28.38       29.74      2.74 o 
   5   0  10       11.40       16.60      2.42 o 
   6   0  10        0.60       -0.28      1.08 o 
   7   0  10      501.85      509.49      8.40 o 
   8   0  10      359.86      323.85      6.11 o 
   9   0  10       77.98       81.84      3.77 o 
  10   0  10        0.01        1.32      1.67 o 
  11   0  10        1.05        1.71      1.74 o 
  12   0  10        1.62        2.35      3.14 o 
  13   0  10       13.73       18.29      4.62 o 
  14   0  10       27.12       26.92      4.81 o 
  15   0  10       26.60       27.12      4.95 o 
  16   0  10        0.47       -1.37      6.34 o 
 -19   1  10        2.12       -1.11      4.51 o 
 -18   1  10       11.76        9.53      5.72 o 
 -17   1  10        1.68       -1.66      4.54 o 
 -16   1  10        0.67       -1.54      3.87 o 
 -15   1  10        0.04       -2.12      2.12 o 
 -14   1  10        0.08        0.49      2.35 o 
 -13   1  10       15.52       17.53      3.36 o 
 -12   1  10      159.16      154.99      5.87 o 
 -11   1  10      371.05      353.03      8.36 o 
 -10   1  10        0.72        0.85      1.36 o 
  -9   1  10        1.46       -0.24      0.96 o 
  -8   1  10        0.02        1.00      0.93 o 
  -7   1  10       20.16       19.87      2.20 o 
  -6   1  10       26.73       34.58      1.85 o 
  -5   1  10      707.98      717.68      7.60 o 
  -4   1  10        1.87        1.66      0.73 o 
  -3   1  10        5.12        1.87      0.67 o 
  -2   1  10        5.51        6.13      0.79 o 
  -1   1  10       14.09       13.71      1.07 o 
   0   1  10       61.63       58.48      1.68 o 
   1   1  10       28.74       29.70      1.47 o 
   2   1  10       42.18       41.74      1.71 o 
   3   1  10       79.82       79.75      2.13 o 
   4   1  10        5.88        3.74      1.10 o 
   5   1  10        1.98       -0.05      0.86 o 
   6   1  10       47.74       53.23      2.24 o 
   7   1  10       15.14       17.19      1.53 o 
   8   1  10      216.05      209.08      4.29 o 
   9   1  10        9.74       11.32      1.59 o 
  10   1  10        2.57        3.22      1.29 o 
  11   1  10        4.78        5.56      1.63 o 
  12   1  10        2.55        3.36      1.66 o 
  13   1  10        0.00        1.45      1.70 o 
  14   1  10        3.71        4.67      1.97 o 
  15   1  10       13.78       16.08      4.07 o 
  16   1  10        0.52       -0.30      3.06 o 
 -18   2  10        4.28        2.87      6.95 o 
 -17   2  10        0.22        0.66      5.80 o 
 -16   2  10       16.85       17.11      6.98 o 
 -15   2  10        2.24        3.93      2.77 o 
 -14   2  10        0.92        2.99      2.49 o 
 -13   2  10        0.11        1.43      3.25 o 
 -12   2  10       20.08       15.19      2.95 o 
 -11   2  10       36.50       32.24      4.75 o 
 -10   2  10        1.71        1.63      1.12 o 
  -9   2  10        4.54        3.72      2.00 o 
  -8   2  10       59.12       66.17      2.75 o 
  -7   2  10       13.05        7.51      1.35 o 
  -6   2  10      504.32      482.68      6.63 o 
  -5   2  10       84.74       88.49      2.47 o 
  -4   2  10       22.73       26.05      1.64 o 
  -3   2  10        3.26        4.32      0.77 o 
  -2   2  10       32.30       30.83      1.46 o 
  -1   2  10       89.56       87.15      2.03 o 
   0   2  10       21.10       25.36      1.42 o 
   1   2  10       89.54       87.08      2.39 o 
   2   2  10      165.98      166.24      3.32 o 
   3   2  10       80.09       80.08      2.46 o 
   4   2  10      240.42      226.19      3.79 o 
   5   2  10       29.16       29.21      1.84 o 
   6   2  10      125.92      122.24      3.19 o 
   7   2  10       64.69       65.74      3.05 o 
   8   2  10      102.21      104.22      3.17 o 
   9   2  10      146.85      150.90      4.36 o 
  10   2  10       66.81       62.67      3.52 o 
  11   2  10        3.44        3.47      1.71 o 
  12   2  10        3.14        1.55      1.80 o 
  13   2  10       15.73       20.43      2.88 o 
  14   2  10       12.19       11.63      3.12 o 
  15   2  10        4.01        2.58      3.14 o 
  16   2  10        1.73        1.61      2.80 o 
 -17   3  10        0.33       -3.77      3.77 o 
 -16   3  10        0.24        2.08      2.78 o 
 -15   3  10        1.64        5.34      3.34 o 
 -14   3  10        1.90       -0.30      2.41 o 
 -13   3  10        5.96        6.61      3.06 o 
 -12   3  10       16.81       23.44      5.09 o 
 -11   3  10        1.88        0.63      2.14 o 
 -10   3  10       20.64       20.04      2.73 o 
  -9   3  10       25.83       31.14      2.56 o 
  -8   3  10        0.43        3.14      1.76 o 
  -7   3  10       36.58       35.63      2.62 o 
  -6   3  10       66.00       72.29      2.87 o 
  -5   3  10      557.99      522.86      7.58 o 
  -4   3  10      172.83      170.33      3.98 o 
  -3   3  10       52.33       55.89      2.45 o 
  -2   3  10        2.49        1.91      1.04 o 
  -1   3  10        0.28       -0.64      0.95 o 
   0   3  10       21.30       21.12      1.92 o 
   1   3  10      182.03      170.36      3.64 o 
   2   3  10       58.34       56.77      2.85 o 
   3   3  10       49.79       47.98      2.70 o 
   4   3  10        0.01        0.51      1.15 o 
   5   3  10        6.23        7.61      1.56 o 
   6   3  10       21.06       21.74      2.39 o 
   7   3  10      110.78      104.17      4.89 o 
   8   3  10      149.72      136.94      4.58 o 
   9   3  10      159.26      141.98      4.76 o 
  10   3  10       10.50       11.62      2.33 o 
  11   3  10        2.98        3.21      2.22 o 
  12   3  10        2.81        2.06      2.24 o 
  13   3  10        2.89        2.10      3.03 o 
  14   3  10       10.73       12.63      3.61 o 
  15   3  10        5.88        3.83      3.29 o 
 -12   4  10       17.19       16.59      3.36 o 
 -11   4  10       54.21       64.22      6.64 o 
 -10   4  10       27.53       31.84      4.09 o 
  -9   4  10       10.36       10.81      3.32 o 
  -8   4  10       65.81       69.19      6.78 o 
  -7   4  10       39.97       49.70      3.35 o 
  -6   4  10        9.72       11.88      2.33 o 
  -5   4  10      139.77      131.67      4.70 o 
  -4   4  10      172.90      145.33      6.83 o 
  -3   4  10       99.26      104.71      4.44 o 
  -2   4  10        6.69        9.42      2.03 o 
  -1   4  10        5.05        2.99      1.84 o 
   0   4  10        4.99        2.72      2.19 o 
   1   4  10       81.17       76.14      3.26 o 
   2   4  10       28.58       30.53      2.75 o 
   3   4  10        3.97        2.99      1.39 o 
   4   4  10       58.42       58.32      3.50 o 
   5   4  10       11.15        8.55      2.23 o 
   6   4  10       41.75       41.95      3.20 o 
   7   4  10       17.55       18.41      2.44 o 
   8   4  10        3.99        5.68      1.88 o 
   9   4  10        4.89        7.16      1.87 o 
  10   4  10        0.43        1.92      2.37 o 
  11   4  10        0.42        0.02      2.40 o 
  12   4  10        6.15        4.72      3.47 o 
  13   4  10        0.01        3.03      3.41 o 
  14   4  10        6.32        6.86     10.44 o 
 -15   5  10        2.05       10.01      4.98 o 
 -14   5  10        0.00        2.17      3.72 o 
 -13   5  10       12.71       14.32      8.80 o 
 -12   5  10        1.64        4.78      4.18 o 
 -11   5  10       12.07       19.73      4.34 o 
 -10   5  10        8.89       15.58      4.20 o 
  -9   5  10        7.08        8.35      2.66 o 
  -8   5  10       35.15       37.46      4.02 o 
  -7   5  10      104.45      104.25      5.57 o 
  -6   5  10       12.05       16.74      3.10 o 
  -5   5  10        1.76        2.80      2.77 o 
  -4   5  10        0.48        4.10      1.78 o 
  -3   5  10        6.39        7.65      2.29 o 
  -2   5  10        1.06        3.25      1.82 o 
  -1   5  10       11.64       12.64      2.58 o 
   0   5  10        2.40        2.17      1.94 o 
   1   5  10        6.48        8.13      2.18 o 
   2   5  10        1.88        3.92      2.04 o 
   3   5  10       16.13       14.54      2.48 o 
   4   5  10        0.45       -0.39      1.46 o 
   5   5  10        6.23        3.75      1.84 o 
   6   5  10        8.89        9.49      2.31 o 
   7   5  10        0.71        1.43      1.98 o 
   8   5  10       12.81       14.62      2.71 o 
   9   5  10       35.64       40.47      3.89 o 
  10   5  10        6.72        4.60      2.74 o 
  11   5  10        3.42        3.26      2.98 o 
  12   5  10        1.07        0.79      3.15 o 
 -12   6  10        5.03        8.41      3.81 o 
 -11   6  10        3.89       10.66      5.72 o 
 -10   6  10        5.70       14.97      4.59 o 
  -9   6  10        9.72        8.32      3.85 o 
  -8   6  10       61.48       77.50      8.16 o 
  -7   6  10       78.60       89.05     11.61 o 
  -6   6  10       19.17       24.32      3.63 o 
  -5   6  10        1.34        5.02      3.50 o 
  -4   6  10        4.16        2.29      3.42 o 
  -3   6  10       19.96       22.83      5.58 o 
  -2   6  10        0.12        3.59      2.64 o 
  -1   6  10        1.16        0.77      2.50 o 
   0   6  10        1.31        4.87      2.30 o 
   1   6  10        3.18        0.81      3.71 o 
   2   6  10        0.14        5.81      2.73 o 
   3   6  10       35.87       36.82      3.98 o 
   4   6  10        2.15        5.48      1.86 o 
   5   6  10       28.60       19.05      3.38 o 
   6   6  10       10.29        7.38      2.22 o 
   7   6  10       10.53       17.22      3.13 o 
   8   6  10        0.28        2.28      2.92 o 
   9   6  10        3.86        3.44      2.77 o 
  10   6  10        2.23        4.66      7.84 o 
  -9   7  10        3.60        9.01      4.33 o 
  -8   7  10        2.50       10.87      4.15 o 
  -7   7  10        3.06        9.24     10.76 o 
  -6   7  10        1.38        3.85      4.59 o 
  -5   7  10       10.92       16.16      7.50 o 
  -4   7  10       43.18       45.78      8.06 o 
  -3   7  10       10.24       26.22     16.64 o 
  -2   7  10        1.20        4.37      6.10 o 
  -1   7  10        0.02        7.48      4.47 o 
   0   7  10        2.59       14.02      3.90 o 
   1   7  10        0.16        8.15      5.95 o 
   2   7  10        0.94       10.98      4.45 o 
   3   7  10        4.32       13.94      4.63 o 
   4   7  10        4.28       15.23      4.80 o 
   5   7  10       39.03       44.29      8.23 o 
   6   7  10       40.14       61.36     19.80 o 
 -18   1  11       15.05       16.19      7.72 o 
 -17   1  11        8.77        9.62      5.78 o 
 -16   1  11        0.25        8.35      4.94 o 
 -15   1  11       12.75        8.68      3.20 o 
 -14   1  11        4.30        8.70      3.08 o 
 -13   1  11       77.34       86.14      4.79 o 
 -12   1  11      149.19      139.50      5.47 o 
 -11   1  11       73.37       78.14      4.66 o 
 -10   1  11       12.03        7.40      1.82 o 
  -9   1  11        1.46       -0.59      1.16 o 
  -8   1  11       47.60       49.23      3.39 o 
  -7   1  11        0.00       -0.45      0.94 o 
  -6   1  11       32.73       38.13      2.16 o 
  -5   1  11        1.70        2.21      0.91 o 
  -4   1  11       12.64       14.27      1.23 o 
  -3   1  11        1.06        0.43      0.66 o 
  -2   1  11       78.41       74.16      2.22 o 
  -1   1  11       52.40       50.71      2.00 o 
   0   1  11      120.76      122.88      3.10 o 
   1   1  11       11.47       13.43      1.14 o 
   2   1  11       26.38       33.62      1.80 o 
   3   1  11       34.75       35.02      1.92 o 
   4   1  11        3.45        2.59      1.08 o 
   5   1  11        7.34        5.38      1.25 o 
   6   1  11        0.97        1.73      0.97 o 
   7   1  11       11.99       13.13      1.46 o 
   8   1  11        7.68        4.99      1.34 o 
   9   1  11        2.51        1.80      1.22 o 
  10   1  11        9.45       10.83      1.92 o 
  11   1  11        0.32        2.68      1.56 o 
  12   1  11        5.00        6.50      1.94 o 
  13   1  11        0.27        0.67      1.72 o 
  14   1  11        1.21        3.44      2.70 o 
  15   1  11        2.04        0.80      2.89 o 
 -18   2  11        0.17       -1.00      6.03 o 
 -17   2  11        0.74        5.11      6.34 o 
 -16   2  11        5.09        5.56      4.30 o 
 -15   2  11        3.52       -1.17      2.56 o 
 -14   2  11        0.02       -0.74      2.55 o 
 -13   2  11       10.67       12.37      3.69 o 
 -12   2  11        5.87        5.47      3.02 o 
 -11   2  11       68.99       74.77      6.96 o 
 -10   2  11      156.17      148.83      5.24 o 
  -9   2  11        0.41        2.29      1.51 o 
  -8   2  11        9.76       13.97      2.63 o 
  -7   2  11        4.17        4.12      1.18 o 
  -6   2  11       10.25       10.08      1.39 o 
  -5   2  11       80.99       84.12      2.71 o 
  -4   2  11       11.94       12.35      1.43 o 
  -3   2  11       21.28       12.99      1.39 o 
  -2   2  11       17.16       20.26      1.94 o 
  -1   2  11        4.03        3.35      0.96 o 
   0   2  11      152.75      144.69      3.12 o 
   1   2  11      753.26      718.03      8.22 o 
   2   2  11      648.40      609.76      7.40 o 
   3   2  11       56.19       56.31      2.40 o 
   4   2  11        3.24        3.41      1.10 o 
   5   2  11        0.78       -0.07      1.12 o 
   6   2  11        1.91        1.07      1.28 o 
   7   2  11        3.71        4.59      1.49 o 
   8   2  11      164.59      164.18      4.41 o 
   9   2  11      167.77      155.22      4.90 o 
  10   2  11       10.55       11.37      2.25 o 
  11   2  11       10.42       11.75      2.34 o 
  12   2  11        1.14        3.70      2.08 o 
  13   2  11        0.36       -2.22      2.32 o 
  14   2  11        0.38       -0.35      2.47 o 
  15   2  11        0.91       -0.29      3.00 o 
 -17   3  11        4.71       -4.49      4.49 o 
 -16   3  11        1.78        1.83      3.71 o 
 -15   3  11        1.15        0.63      2.97 o 
 -14   3  11        1.39        5.86      3.10 o 
 -13   3  11        8.94        7.70      3.31 o 
 -12   3  11       11.44       12.46      5.35 o 
 -11   3  11       98.10       81.38      7.37 o 
 -10   3  11       15.15       10.39      2.54 o 
  -9   3  11        1.63        1.06      1.79 o 
  -8   3  11       17.77       25.72      3.09 o 
  -7   3  11        0.11        2.78      1.60 o 
  -6   3  11       11.93       14.11      1.81 o 
  -5   3  11       14.61       17.12      2.20 o 
  -4   3  11       59.11       60.34      3.21 o 
  -3   3  11       22.11       25.13      2.07 o 
  -2   3  11      182.11      168.85      4.10 o 
  -1   3  11       31.40       30.79      2.52 o 
   0   3  11      177.31      180.99      4.18 o 
   1   3  11        8.83        9.43      1.67 o 
   2   3  11        9.90        8.54      1.56 o 
   3   3  11        0.00       -0.41      1.12 o 
   4   3  11        1.56       -0.42      1.08 o 
   5   3  11        1.24       -0.09      1.37 o 
   6   3  11       10.36        9.61      1.95 o 
   7   3  11        1.20        2.16      1.58 o 
   8   3  11       67.39       71.78      4.02 o 
   9   3  11       55.78       60.74      3.89 o 
  10   3  11        2.02        1.56      1.81 o 
  11   3  11        0.23        2.48      1.96 o 
  12   3  11        0.19        0.29      2.03 o 
  13   3  11        0.72        0.71      2.95 o 
  14   3  11        1.58        2.00      3.07 o 
 -13   4  11       11.70       11.02      4.66 o 
 -12   4  11       12.77       15.10      4.45 o 
 -11   4  11        5.96        4.68      3.05 o 
 -10   4  11        3.16        5.06      2.36 o 
  -9   4  11        9.19        9.39      2.48 o 
  -8   4  11        0.01        3.72      1.71 o 
  -7   4  11        8.63        9.81      2.21 o 
  -6   4  11       41.08       47.29      3.68 o 
  -5   4  11        0.83        3.69      1.71 o 
  -4   4  11       50.81       53.94      3.89 o 
  -3   4  11        2.21        2.87      1.68 o 
  -2   4  11       65.81       63.40      4.25 o 
  -1   4  11        1.57       -0.39      1.73 o 
   0   4  11       81.28       74.66      6.19 o 
   1   4  11       71.85       70.42      3.42 o 
   2   4  11        4.33        6.97      1.87 o 
   3   4  11       81.94       74.06      3.53 o 
   4   4  11        8.72       11.94      2.19 o 
   5   4  11        2.54        6.24      1.67 o 
   6   4  11        6.81        6.65      1.68 o 
   7   4  11       40.08       42.78      3.26 o 
   8   4  11       16.12       14.13      2.34 o 
   9   4  11        1.18        0.96      1.87 o 
  10   4  11        0.25       -0.23      2.41 o 
  11   4  11        2.42        3.30      2.65 o 
  12   4  11        0.95       -1.32      3.36 o 
  13   4  11        0.40       -3.72      3.72 o 
 -14   5  11        9.82       18.61      7.71 o 
 -13   5  11        7.90       10.10      7.30 o 
 -12   5  11        0.50        0.51      3.23 o 
 -11   5  11        6.49       12.94      3.80 o 
 -10   5  11       32.79       41.39      4.43 o 
  -9   5  11        0.73        2.12      2.30 o 
  -8   5  11        2.48        3.52      2.10 o 
  -7   5  11       14.31       19.94      3.26 o 
  -6   5  11        4.55       10.55      2.58 o 
  -5   5  11        0.65        3.58      2.86 o 
  -4   5  11        5.91        7.90      2.93 o 
  -3   5  11        0.09        2.52      3.16 o 
  -2   5  11       14.45       18.22      3.03 o 
  -1   5  11        2.63        1.21      2.30 o 
   0   5  11       13.09        9.98      3.34 o 
   1   5  11      129.17      114.60      6.22 o 
   2   5  11      111.24      105.70      6.29 o 
   3   5  11       32.58       35.49      3.33 o 
   4   5  11        2.77        4.75      1.64 o 
   5   5  11        0.05        2.07      1.84 o 
   6   5  11        1.40        4.54      1.68 o 
   7   5  11        8.16       12.66      3.21 o 
   8   5  11        6.43        8.22      2.44 o 
   9   5  11       28.47       27.50      3.10 o 
  10   5  11       27.46       28.01      3.90 o 
  11   5  11        0.01       -2.92      2.92 o 
 -11   6  11        2.97        9.63      3.43 o 
 -10   6  11       18.66       26.65      7.75 o 
  -9   6  11        2.57        2.67      4.67 o 
  -8   6  11        0.41        8.21      3.86 o 
  -7   6  11        3.70        8.42      5.82 o 
  -6   6  11        2.38        4.06      2.48 o 
  -5   6  11        9.92       16.90      4.24 o 
  -4   6  11        0.50       -1.84      2.88 o 
  -3   6  11       10.52       13.61      3.29 o 
  -2   6  11        0.10        5.22      4.44 o 
  -1   6  11        8.05       10.84      2.52 o 
   0   6  11        0.60        3.53      3.49 o 
   1   6  11        0.05        2.30      2.97 o 
   2   6  11        3.12        9.00      2.62 o 
   3   6  11        0.06        3.02      2.07 o 
   4   6  11        2.38        8.78      3.53 o 
   5   6  11        1.46        7.20      2.18 o 
   6   6  11       14.80       13.43      2.38 o 
   7   6  11       15.45       17.11      3.05 o 
   8   6  11       14.32       13.67      3.27 o 
   9   6  11        7.40       12.62      5.82 o 
  -7   7  11        0.02        3.21      7.95 o 
  -6   7  11        4.09        5.99      4.65 o 
  -5   7  11        0.36       11.29     14.04 o 
  -4   7  11        0.02        4.32      3.61 o 
  -3   7  11        2.77       12.96     15.20 o 
  -2   7  11        0.01        3.86      6.06 o 
  -1   7  11        0.00        5.11      5.26 o 
   0   7  11        0.14        4.98      5.54 o 
   1   7  11        0.04        6.76      3.16 o 
   2   7  11       11.34       28.58      9.03 o 
   3   7  11       42.31       64.91      8.73 o 
   4   7  11       40.92       59.19      7.82 o 
 -18   0  12        2.66       -6.34      6.34 o 
 -17   0  12        6.97       10.28      8.10 o 
 -16   0  12        1.92        4.29      6.98 o 
 -15   0  12        1.47        0.41      2.87 o 
 -14   0  12        1.83        2.26      3.95 o 
 -13   0  12        8.27        1.81      2.95 o 
 -12   0  12       71.60       82.80      7.32 o 
 -11   0  12      206.47      210.64      9.36 o 
 -10   0  12        8.66       12.46      3.38 o 
  -9   0  12       45.83       43.22      4.16 o 
  -8   0  12       10.12       16.23      2.78 o 
  -7   0  12       14.78       15.86      2.69 o 
  -6   0  12        3.53        0.00      1.39 o 
  -5   0  12      628.12      635.89     10.65 o 
  -4   0  12      140.65      132.47      4.43 o 
  -3   0  12      207.48      201.06      6.63 o 
  -2   0  12       14.42       12.43      2.30 o 
  -1   0  12      112.89      106.39      3.91 o 
   0   0  12       37.60       48.17      3.21 o 
   1   0  12       42.22       33.13      2.85 o 
   2   0  12      181.79      171.68      5.17 o 
   3   0  12       86.32       84.78      3.92 o 
   4   0  12        0.03        1.41      1.61 o 
   5   0  12        0.77        0.70      1.66 o 
   6   0  12       11.83       13.68      2.48 o 
   7   0  12       12.80       11.38      2.45 o 
   8   0  12       53.51       56.48      4.68 o 
   9   0  12       16.36       16.93      2.95 o 
  10   0  12        0.91        1.32      2.28 o 
  11   0  12        0.01       -0.18      2.83 o 
  12   0  12        7.26       10.47      3.66 o 
  13   0  12        0.01       -1.17      3.07 o 
  14   0  12        5.44        5.08      3.72 o 
  15   0  12       10.84       12.72      5.12 o 
 -18   1  12        6.74        5.42      5.55 o 
 -17   1  12        2.40       -2.80      4.85 o 
 -16   1  12        3.92       -0.60      4.48 o 
 -15   1  12        8.38       12.34      3.68 o 
 -14   1  12        0.43        2.68      2.61 o 
 -13   1  12        1.97        1.75      2.59 o 
 -12   1  12        3.80        4.54      2.14 o 
 -11   1  12        4.66        4.56      2.00 o 
 -10   1  12        0.49        0.40      1.36 o 
  -9   1  12        0.00        2.66      1.22 o 
  -8   1  12        2.88        4.48      1.34 o 
  -7   1  12        7.50        6.41      1.31 o 
  -6   1  12       84.43       90.82      2.65 o 
  -5   1  12        1.77        2.14      1.09 o 
  -4   1  12        1.38        0.05      0.90 o 
  -3   1  12      127.61      114.49      2.70 o 
  -2   1  12       24.46       28.14      1.89 o 
  -1   1  12       10.85        9.74      1.21 o 
   0   1  12      142.71      126.48      3.05 o 
   1   1  12      508.38      465.66      6.34 o 
   2   1  12      664.25      647.42      7.96 o 
   3   1  12      223.96      197.07      3.69 o 
   4   1  12        7.95        9.27      1.27 o 
   5   1  12        0.42        2.10      1.06 o 
   6   1  12       35.83       40.59      2.13 o 
   7   1  12        2.22        2.41      1.11 o 
   8   1  12        2.70        4.13      1.43 o 
   9   1  12        3.06        4.99      1.57 o 
  10   1  12        0.00        1.85      1.49 o 
  11   1  12        0.61        2.35      1.55 o 
  12   1  12        0.25       -0.83      1.68 o 
  13   1  12        0.24        1.58      2.63 o 
  14   1  12        0.13       -0.85      2.84 o 
  15   1  12        3.07        3.11      2.74 o 
 -17   2  12        2.31        5.27      9.63 o 
 -16   2  12        1.97        7.73      3.86 o 
 -15   2  12        2.86        2.39      2.87 o 
 -14   2  12        0.48        4.10      2.99 o 
 -13   2  12        3.82        4.44      3.66 o 
 -12   2  12       10.44       13.04      3.66 o 
 -11   2  12        0.43        0.58      1.58 o 
 -10   2  12        0.00       -0.29      1.44 o 
  -9   2  12        2.62        0.49      1.94 o 
  -8   2  12       15.68       17.04      2.00 o 
  -7   2  12       42.67       39.84      2.82 o 
  -6   2  12        5.38        4.11      1.20 o 
  -5   2  12      195.33      191.13      4.11 o 
  -4   2  12       12.74       13.44      1.65 o 
  -3   2  12        1.97        1.61      1.09 o 
  -2   2  12        5.78        8.07      1.42 o 
  -1   2  12        4.20        4.88      1.35 o 
   0   2  12       49.56       48.39      2.45 o 
   1   2  12      627.66      591.81      7.89 o 
   2   2  12      165.43      149.46      3.39 o 
   3   2  12       17.71       16.48      1.53 o 
   4   2  12        0.00        2.11      1.24 o 
   5   2  12       24.25       24.50      2.16 o 
   6   2  12        6.27        6.18      1.53 o 
   7   2  12        0.73        1.86      1.40 o 
   8   2  12       26.74       26.45      2.41 o 
   9   2  12        9.24       11.08      2.24 o 
  10   2  12        0.10        2.30      1.83 o 
  11   2  12        1.71        3.67      2.05 o 
  12   2  12        0.18        0.62      3.04 o 
  13   2  12        3.25        3.84      2.56 o 
  14   2  12        3.38        5.09      2.69 o 
 -16   3  12        3.21        9.92      6.24 o 
 -15   3  12        0.39        7.13      7.64 o 
 -14   3  12       12.23       18.80      6.07 o 
 -13   3  12        1.18        3.32      3.05 o 
 -12   3  12        0.00        1.81      2.64 o 
 -11   3  12        1.98        7.74      3.30 o 
 -10   3  12       26.90       28.47      3.78 o 
  -9   3  12        5.13        1.19      1.91 o 
  -8   3  12       16.79       16.69      2.78 o 
  -7   3  12        1.65        0.58      1.29 o 
  -6   3  12       45.41       48.24      3.16 o 
  -5   3  12      256.23      238.98      5.61 o 
  -4   3  12      437.74      427.05      7.11 o 
  -3   3  12      176.45      182.25      4.44 o 
  -2   3  12        7.80        6.14      1.52 o 
  -1   3  12        8.11        7.90      1.67 o 
   0   3  12       11.56        8.27      1.61 o 
   1   3  12       31.17       34.40      2.55 o 
   2   3  12      110.92      110.36      3.65 o 
   3   3  12        6.86        5.59      1.44 o 
   4   3  12        3.86        2.58      1.29 o 
   5   3  12        3.23        1.91      1.64 o 
   6   3  12        0.28        0.09      1.49 o 
   7   3  12        0.14        1.17      1.60 o 
   8   3  12        2.80        4.56      1.90 o 
   9   3  12       12.26       12.36      2.35 o 
  10   3  12        2.79        3.12      1.95 o 
  11   3  12        0.08        1.56      1.92 o 
  12   3  12        0.05        3.41      2.60 o 
  13   3  12        1.23       -1.40      2.46 o 
 -13   4  12       32.46       26.45      5.01 o 
 -12   4  12        5.32        8.68      3.24 o 
 -11   4  12       10.34        9.62      2.99 o 
 -10   4  12        5.58        9.35      2.97 o 
  -9   4  12        4.34        2.60      2.15 o 
  -8   4  12        4.00        4.67      1.88 o 
  -7   4  12       25.80       22.16      3.15 o 
  -6   4  12        1.27        1.78      1.76 o 
  -5   4  12       11.03       13.56      2.36 o 
  -4   4  12       23.55       29.95      3.15 o 
  -3   4  12        0.92        0.56      1.66 o 
  -2   4  12       30.39       26.88      3.08 o 
  -1   4  12       79.51       91.21      5.43 o 
   0   4  12        0.00        2.39      1.89 o 
   1   4  12       16.03       14.59      2.39 o 
   2   4  12       91.47       84.36      4.88 o 
   3   4  12       27.98       27.67      3.10 o 
   4   4  12        8.14        9.23      1.98 o 
   5   4  12        7.10        7.29      1.92 o 
   6   4  12        9.68        7.98      1.89 o 
   7   4  12       31.79       34.82      3.15 o 
   8   4  12        0.07        1.93      1.80 o 
   9   4  12        0.60        2.12      1.81 o 
  10   4  12        0.18        3.53      2.29 o 
  11   4  12        0.34        0.30      2.27 o 
  12   4  12        0.15        1.98      3.98 o 
 -12   5  12        0.52       -0.03      5.33 o 
 -11   5  12        3.26        4.83      6.97 o 
 -10   5  12        5.27       13.11      3.59 o 
  -9   5  12        4.55       12.64      3.28 o 
  -8   5  12        0.35        0.36      2.57 o 
  -7   5  12        3.27        3.32      2.28 o 
  -6   5  12       21.26       29.95      3.71 o 
  -5   5  12       13.89       11.36      2.53 o 
  -4   5  12        3.86        5.54      2.48 o 
  -3   5  12        0.52        2.02      2.12 o 
  -2   5  12        0.25        6.11      2.01 o 
  -1   5  12       42.63       43.44      4.25 o 
   0   5  12       29.08       22.51      3.59 o 
   1   5  12        2.01        5.03      5.74 o 
   2   5  12        0.61        5.74      1.74 o 
   3   5  12       26.98       24.33      3.20 o 
   4   5  12       20.20       28.03      6.68 o 
   5   5  12        6.26       14.33      3.29 o 
   6   5  12        1.09        4.59      2.15 o 
   7   5  12        0.25        4.07      2.13 o 
   8   5  12        1.82        4.08      2.25 o 
   9   5  12        7.31        8.97      3.00 o 
  10   5  12        0.01        2.38      2.73 o 
 -10   6  12        5.26       13.08      5.46 o 
  -9   6  12       14.51       19.76      4.70 o 
  -8   6  12        5.25       17.73      4.44 o 
  -7   6  12       24.27       23.67      4.90 o 
  -6   6  12       32.51       38.32      4.60 o 
  -5   6  12        7.97       10.08      2.94 o 
  -4   6  12        7.45       11.31      5.89 o 
  -3   6  12       22.92       17.48      3.68 o 
  -2   6  12       22.57       23.96      6.85 o 
  -1   6  12        0.01        5.20      2.71 o 
   0   6  12       12.79       22.44      6.60 o 
   1   6  12        0.80        7.80      2.62 o 
   2   6  12        5.50       11.22      5.33 o 
   3   6  12        0.44        5.31      2.86 o 
   4   6  12       16.36       22.34      4.10 o 
   5   6  12        0.08        1.40      2.64 o 
   6   6  12        6.19       13.46      3.59 o 
   7   6  12        3.13       11.37      3.80 o 
  -5   7  12       14.07       32.93      9.45 o 
  -4   7  12        0.59       52.64     29.17 o 
  -3   7  12        0.33        3.01      5.41 o 
  -2   7  12        5.37       36.46     15.26 o 
  -1   7  12        3.80       12.40      4.28 o 
   0   7  12        0.06       10.25      5.25 o 
   1   7  12        0.24        7.52      5.80 o 
   2   7  12        9.24       44.64     18.01 o 
 -17   1  13        4.94       19.31      9.75 o 
 -16   1  13        2.17        2.18      3.72 o 
 -15   1  13        2.93        6.24      3.55 o 
 -14   1  13        1.56        2.44      2.24 o 
 -13   1  13        7.47        7.05      3.01 o 
 -12   1  13        3.82        3.85      2.16 o 
 -11   1  13       32.00       34.26      5.29 o 
 -10   1  13        3.57        4.00      1.86 o 
  -9   1  13        9.67        9.35      1.92 o 
  -8   1  13        5.77        6.99      1.40 o 
  -7   1  13       55.29       56.27      2.94 o 
  -6   1  13       56.98       56.06      2.88 o 
  -5   1  13      320.73      321.65      5.64 o 
  -4   1  13       26.61       22.27      1.95 o 
  -3   1  13        0.32        0.48      1.15 o 
  -2   1  13        0.44        0.11      1.21 o 
  -1   1  13        1.67        2.97      1.16 o 
   0   1  13        9.72        7.40      1.53 o 
   1   1  13        0.01        1.55      1.15 o 
   2   1  13        2.08        3.20      1.24 o 
   3   1  13       17.54       20.95      1.80 o 
   4   1  13        0.05        0.16      1.12 o 
   5   1  13       30.96       40.55      2.24 o 
   6   1  13        2.48        4.51      1.14 o 
   7   1  13       49.13       60.55      3.00 o 
   8   1  13        0.03        1.64      1.46 o 
   9   1  13       21.12       27.70      2.43 o 
  10   1  13        7.46        9.84      2.02 o 
  11   1  13        0.03        2.24      1.79 o 
  12   1  13        0.71       -0.43      2.60 o 
  13   1  13        0.16        0.50      3.00 o 
  14   1  13        5.09        5.44      3.08 o 
 -17   2  13        4.79        6.61      4.52 o 
 -16   2  13        0.20       -3.11      3.11 o 
 -15   2  13        2.44        4.18      3.93 o 
 -14   2  13        0.44        2.88      3.13 o 
 -13   2  13        7.46       10.81      3.81 o 
 -12   2  13       20.64       24.72      6.92 o 
 -11   2  13       76.50       70.83      4.79 o 
 -10   2  13       14.18       11.43      2.33 o 
  -9   2  13        5.37        3.78      1.71 o 
  -8   2  13        0.03        1.19      1.49 o 
  -7   2  13        9.04       10.57      2.49 o 
  -6   2  13        0.16        0.80      1.18 o 
  -5   2  13       22.60       22.95      2.08 o 
  -4   2  13      225.17      211.28      5.22 o 
  -3   2  13       50.95       54.78      2.80 o 
  -2   2  13       11.20        7.55      1.45 o 
  -1   2  13        0.78        0.69      1.10 o 
   0   2  13       70.20       71.89      3.14 o 
   1   2  13       60.14       57.87      2.54 o 
   2   2  13       48.71       54.45      2.56 o 
   3   2  13       31.89       31.39      2.31 o 
   4   2  13        0.15        1.38      1.26 o 
   5   2  13        0.12        3.35      1.33 o 
   6   2  13        3.43        2.71      1.43 o 
   7   2  13        4.61        4.15      1.54 o 
   8   2  13       60.94       66.62      4.02 o 
   9   2  13       60.07       60.89      3.75 o 
  10   2  13       12.98       12.53      2.34 o 
  11   2  13        2.51        4.53      2.11 o 
  12   2  13        0.02        0.07      2.41 o 
  13   2  13        0.60        2.73      2.68 o 
 -16   3  13        3.07        7.26      7.68 o 
 -15   3  13        0.88       -0.48      3.35 o 
 -14   3  13        0.04        2.38      5.56 o 
 -13   3  13        0.08        2.09      3.10 o 
 -12   3  13        0.11        5.21      3.24 o 
 -11   3  13        2.47        1.41      2.35 o 
 -10   3  13        0.04        1.84      1.89 o 
  -9   3  13        2.03        0.67      1.94 o 
  -8   3  13        5.46        5.31      1.79 o 
  -7   3  13        0.29       -0.35      1.43 o 
  -6   3  13      113.97      107.12      4.34 o 
  -5   3  13        2.13        2.00      1.46 o 
  -4   3  13      363.77      358.25      6.62 o 
  -3   3  13      220.25      223.64      5.49 o 
  -2   3  13       13.08       12.17      2.01 o 
  -1   3  13        8.49        5.53      1.51 o 
   0   3  13       54.12       48.88      3.51 o 
   1   3  13       12.92       10.92      2.09 o 
   2   3  13        2.47        4.04      1.67 o 
   3   3  13       11.17       11.55      1.83 o 
   4   3  13        9.15        8.26      1.62 o 
   5   3  13        0.10        2.25      1.42 o 
   6   3  13        0.59        1.94      1.65 o 
   7   3  13        0.48        0.81      1.53 o 
   8   3  13        8.24       12.41      2.24 o 
   9   3  13        0.15        4.09      1.96 o 
  10   3  13        0.77        5.29      2.03 o 
  11   3  13        7.00        7.69      2.76 o 
  12   3  13        3.11        2.71      2.56 o 
 -14   4  13        2.12       10.10      4.56 o 
 -13   4  13        6.03       11.44      6.33 o 
 -12   4  13        7.13        8.86      3.30 o 
 -11   4  13        0.56        1.27      2.60 o 
 -10   4  13        5.54        7.11      3.67 o 
  -9   4  13        0.76        3.02      2.47 o 
  -8   4  13       15.11       18.37      3.50 o 
  -7   4  13        2.27        5.47      2.07 o 
  -6   4  13       60.32       50.23      4.06 o 
  -5   4  13      127.58      119.66      5.06 o 
  -4   4  13       99.12       97.94      4.82 o 
  -3   4  13       55.44       54.07      4.26 o 
  -2   4  13       18.60       15.53      3.17 o 
  -1   4  13        4.19        6.83      2.75 o 
   0   4  13       18.17       20.64      2.60 o 
   1   4  13       13.90       15.33      2.83 o 
   2   4  13        0.01       -0.21      2.41 o 
   3   4  13       10.80       13.80      2.64 o 
   4   4  13       15.95       11.74      2.20 o 
   5   4  13        2.44        7.16      1.97 o 
   6   4  13        9.40       10.39      2.03 o 
   7   4  13        4.39        6.19      1.87 o 
   8   4  13        2.15        2.24      1.85 o 
   9   4  13        1.20        2.52      1.91 o 
  10   4  13        4.05        4.81      3.01 o 
  11   4  13        3.10        7.35      2.76 o 
 -11   5  13        3.69        1.82      3.95 o 
 -10   5  13        7.08        6.71      4.41 o 
  -9   5  13        0.03        4.84      3.67 o 
  -8   5  13        3.82        2.45      4.55 o 
  -7   5  13       17.16       25.65     10.16 o 
  -6   5  13        1.31        0.54      2.68 o 
  -5   5  13        0.00        2.56      2.31 o 
  -4   5  13        0.23       -2.26      2.79 o 
  -3   5  13       29.48       33.90      4.29 o 
  -2   5  13        3.91        6.14      2.90 o 
  -1   5  13        8.36       16.58      3.94 o 
   0   5  13        0.54        0.82      2.83 o 
   1   5  13        4.89        4.38      4.31 o 
   2   5  13       25.29       25.15      3.99 o 
   3   5  13       37.25       29.59      4.24 o 
   4   5  13        0.40        5.20      2.78 o 
   5   5  13        8.10        7.06      3.16 o 
   6   5  13        2.61        3.36      2.93 o 
   7   5  13       14.97       19.30      4.35 o 
   8   5  13        8.35       19.22      4.50 o 
   9   5  13        3.49       10.19      3.61 o 
  -9   6  13        2.79       15.84      9.30 o 
  -8   6  13        0.54        7.78      5.61 o 
  -7   6  13       12.49       11.02      4.56 o 
  -6   6  13       57.23       52.90      5.18 o 
  -5   6  13       95.32      104.02      6.55 o 
  -4   6  13       70.56       75.55      7.40 o 
  -3   6  13       26.96       31.03      7.79 o 
  -2   6  13        8.28       13.30      6.57 o 
  -1   6  13        8.02       24.92      8.98 o 
   0   6  13        0.94       16.24      9.43 o 
   1   6  13        0.00        5.53      2.69 o 
   2   6  13        0.66       23.76      9.39 o 
   3   6  13        2.47        7.91      3.10 o 
   4   6  13        0.11        7.39      3.04 o 
   5   6  13        1.94       16.47      4.37 o 
   6   6  13        0.00        7.70      2.91 o 
 -17   0  14       12.35       18.60      9.15 o 
 -16   0  14       10.74       22.22     12.02 o 
 -15   0  14        0.01       -3.09      3.09 o 
 -14   0  14        3.19        2.77      3.10 o 
 -13   0  14        1.41        2.05      3.12 o 
 -12   0  14       39.42       37.80      5.62 o 
 -11   0  14       22.24       21.03      4.31 o 
 -10   0  14        2.38        0.62      1.81 o 
  -9   0  14        2.09       -0.49      1.79 o 
  -8   0  14        2.38        0.11      1.61 o 
  -7   0  14        2.00        3.02      1.74 o 
  -6   0  14        2.04        4.72      3.28 o 
  -5   0  14      141.70      139.73      5.39 o 
  -4   0  14      326.98      320.78      8.19 o 
  -3   0  14        4.31        3.56      1.92 o 
  -2   0  14        0.27       -0.09      2.18 o 
  -1   0  14        1.59        3.02      1.83 o 
   0   0  14       11.35       10.15      3.27 o 
   1   0  14        0.06        1.06      1.78 o 
   2   0  14      143.41      144.06      5.00 o 
   3   0  14       57.60       60.77      3.90 o 
   4   0  14        0.22        3.02      1.77 o 
   5   0  14        4.56        7.01      2.08 o 
   6   0  14        2.47        5.01      2.33 o 
   7   0  14        4.02        4.96      2.20 o 
   8   0  14       28.53       32.81      3.62 o 
   9   0  14        1.88       11.91      3.45 o 
  10   0  14        0.18        2.61      3.12 o 
  11   0  14        2.10        3.29      3.41 o 
  12   0  14        0.49        2.77      3.21 o 
  13   0  14        0.27       -2.11      3.89 o 
 -16   1  14        3.15        6.63      3.86 o 
 -15   1  14        4.93        6.12      3.85 o 
 -14   1  14        0.00       -0.33      2.16 o 
 -13   1  14        2.62        1.97      2.14 o 
 -12   1  14       87.98       96.68      6.64 o 
 -11   1  14      195.34      177.17      7.18 o 
 -10   1  14      173.11      173.46      6.15 o 
  -9   1  14       17.87       18.62      2.48 o 
  -8   1  14        8.39        6.41      1.65 o 
  -7   1  14        5.78        3.53      1.41 o 
  -6   1  14        4.27        1.90      1.45 o 
  -5   1  14       59.39       67.41      3.39 o 
  -4   1  14        1.95        1.19      1.70 o 
  -3   1  14        5.82        7.58      1.63 o 
  -2   1  14        2.90        6.61      1.58 o 
  -1   1  14        5.44        7.94      1.63 o 
   0   1  14        7.42        5.61      1.40 o 
   1   1  14        1.24        5.44      1.36 o 
   2   1  14        2.44        1.72      1.22 o 
   3   1  14        3.44        3.55      1.29 o 
   4   1  14        9.09        8.88      1.55 o 
   5   1  14        0.05        1.43      1.32 o 
   6   1  14        2.80        4.37      1.77 o 
   7   1  14        2.18        2.81      1.83 o 
   8   1  14      137.93      136.32      5.30 o 
   9   1  14      169.62      169.00      5.35 o 
  10   1  14       16.55       18.99      2.79 o 
  11   1  14        0.18        1.74      2.35 o 
  12   1  14        2.03        5.64      3.09 o 
  13   1  14        1.32        2.82      3.85 o 
 -16   2  14        0.62        6.64      8.32 o 
 -15   2  14        0.57       -3.01      3.01 o 
 -14   2  14        1.63        2.94      3.16 o 
 -13   2  14        0.03       -4.22      6.32 o 
 -12   2  14       27.02       32.51      6.11 o 
 -11   2  14       15.92       19.36      2.97 o 
 -10   2  14       15.93       17.11      2.54 o 
  -9   2  14        1.16        0.29      1.60 o 
  -8   2  14        5.39        4.80      1.78 o 
  -7   2  14        0.28       -0.32      1.30 o 
  -6   2  14        0.03        1.16      1.27 o 
  -5   2  14       19.61       21.01      2.46 o 
  -4   2  14       17.84       15.33      2.72 o 
  -3   2  14       10.61        9.21      1.74 o 
  -2   2  14        2.80        3.19      1.43 o 
  -1   2  14        7.87       10.22      1.64 o 
   0   2  14       18.96       19.93      2.07 o 
   1   2  14       13.68       15.28      1.85 o 
   2   2  14        0.10        2.67      1.29 o 
   3   2  14        8.24        7.08      1.49 o 
   4   2  14        2.30        9.27      1.71 o 
   5   2  14        2.30        3.31      1.39 o 
   6   2  14        0.06        2.49      1.72 o 
   7   2  14        1.16        5.31      1.56 o 
   8   2  14       29.27       38.82      3.24 o 
   9   2  14       28.83       34.57      3.20 o 
  10   2  14       30.37       32.78      3.19 o 
  11   2  14        5.38        8.07      2.80 o 
  12   2  14        0.02        3.25      2.46 o 
 -15   3  14        0.68        1.66      3.02 o 
 -14   3  14        0.53        2.02      3.16 o 
 -13   3  14        3.55       -1.35      5.10 o 
 -12   3  14        6.60        7.26      3.27 o 
 -11   3  14        0.47        2.11      2.14 o 
 -10   3  14        8.59        8.44      2.61 o 
  -9   3  14        0.08        1.78      1.63 o 
  -8   3  14        0.98        0.58      1.52 o 
  -7   3  14        1.96        3.66      1.75 o 
  -6   3  14        7.62       10.22      2.07 o 
  -5   3  14      116.24      104.06      4.56 o 
  -4   3  14      173.71      173.32      5.03 o 
  -3   3  14      121.24      112.81      3.77 o 
  -2   3  14        1.22        0.37      1.22 o 
  -1   3  14        4.53        4.79      1.79 o 
   0   3  14        6.19        5.85      1.86 o 
   1   3  14        6.01        7.39      1.94 o 
   2   3  14       79.72       79.47      4.10 o 
   3   3  14       24.62       28.29      2.92 o 
   4   3  14        0.75        4.08      1.66 o 
   5   3  14        2.45        3.92      1.92 o 
   6   3  14        1.14        3.74      2.06 o 
   7   3  14        7.65        8.57      2.65 o 
   8   3  14       22.09       26.00      2.86 o 
   9   3  14       18.05       14.75      2.47 o 
  10   3  14        6.56        7.61      3.05 o 
  11   3  14        0.40        5.20      2.53 o 
 -13   4  14        2.04        9.64      6.66 o 
 -12   4  14        0.32        6.13      3.09 o 
 -11   4  14       43.61       55.42      6.78 o 
 -10   4  14       22.51       27.37      4.67 o 
  -9   4  14        0.00        3.74      2.57 o 
  -8   4  14        2.65        2.33      2.11 o 
  -7   4  14       11.71        9.63      2.54 o 
  -6   4  14        6.84        7.78      3.51 o 
  -5   4  14        0.05        3.47      1.94 o 
  -4   4  14        7.66        6.87      2.20 o 
  -3   4  14        7.25       10.62      3.60 o 
  -2   4  14        5.57        2.82      2.27 o 
  -1   4  14        1.27        2.81      1.81 o 
   0   4  14        9.90       13.40      2.29 o 
   1   4  14        0.10        2.83      1.84 o 
   2   4  14        5.77        6.76      2.26 o 
   3   4  14        0.31        5.28      2.06 o 
   4   4  14        8.80       11.98      2.70 o 
   5   4  14        1.97        8.14      2.43 o 
   6   4  14        4.33       10.26      2.63 o 
   7   4  14        3.76        8.91      2.91 o 
   8   4  14       14.56       15.90      3.02 o 
   9   4  14       20.50       24.00      3.23 o 
  10   4  14       14.26       13.66      2.95 o 
 -11   5  14        0.47        2.95      4.46 o 
 -10   5  14        8.57        8.41      4.65 o 
  -9   5  14       33.78       39.87      7.46 o 
  -8   5  14        1.13        7.44      4.02 o 
  -7   5  14        7.10       12.55      4.84 o 
  -6   5  14        5.87        8.63      3.73 o 
  -5   5  14        0.31        3.30      2.76 o 
  -4   5  14        1.58        1.67      4.84 o 
  -3   5  14       10.06       15.31      3.16 o 
  -2   5  14        5.44       10.26      7.18 o 
  -1   5  14        0.95        4.58      3.05 o 
   0   5  14        0.00        3.08      2.44 o 
   1   5  14        3.72        3.44      2.51 o 
   2   5  14        1.52        4.33      3.17 o 
   3   5  14        1.56        4.27      2.70 o 
   4   5  14        0.72        6.55      2.82 o 
   5   5  14        0.25        5.40      2.77 o 
   6   5  14        7.05        6.74      2.88 o 
   7   5  14        5.25       15.53      4.30 o 
   8   5  14        0.05       12.00      3.50 o 
  -7   6  14       41.81       33.95      5.05 o 
  -6   6  14       47.39       50.24      6.16 o 
  -5   6  14        5.43       10.84      3.86 o 
  -4   6  14       11.06       -0.55     13.98 o 
  -3   6  14        5.84        8.46      7.59 o 
  -2   6  14        0.00        0.90      3.82 o 
  -1   6  14        0.18        6.06      3.41 o 
   0   6  14        0.02        5.85      2.66 o 
   1   6  14        0.77        8.18      2.76 o 
   2   6  14        4.56        8.74      2.90 o 
   3   6  14        4.78       10.77      3.58 o 
   4   6  14       16.78       29.44      5.47 o 
 -16   1  15        2.55       -5.36      5.36 o 
 -15   1  15        0.16        3.22      4.35 o 
 -14   1  15        0.00       -0.65      2.12 o 
 -13   1  15        0.58        0.49      2.19 o 
 -12   1  15        4.40       -1.29      2.13 o 
 -11   1  15       48.39       53.64      4.13 o 
 -10   1  15       15.31       14.16      2.79 o 
  -9   1  15       34.18       40.22      3.47 o 
  -8   1  15        3.51        2.76      1.51 o 
  -7   1  15       10.27        9.48      1.92 o 
  -6   1  15        0.88       -1.47      1.47 o 
  -5   1  15        0.14        0.87      1.34 o 
  -4   1  15        6.94        9.04      1.80 o 
  -3   1  15        5.68        3.81      1.51 o 
  -2   1  15       11.39       12.84      2.03 o 
  -1   1  15        0.01        0.72      1.35 o 
   0   1  15       11.95       15.94      2.20 o 
   1   1  15        0.46        2.60      1.47 o 
   2   1  15        0.78        1.42      1.22 o 
   3   1  15       36.23       38.38      2.81 o 
   4   1  15       14.05       18.13      2.12 o 
   5   1  15        0.30        2.87      1.57 o 
   6   1  15        0.15        3.05      1.68 o 
   7   1  15        1.10        3.17      1.84 o 
   8   1  15        1.08        5.21      2.05 o 
   9   1  15        4.55       11.55      2.41 o 
  10   1  15        4.29       10.15      2.39 o 
  11   1  15        0.27        4.49      2.78 o 
  12   1  15        0.38        7.02      3.07 o 
 -15   2  15        4.18        3.89      6.21 o 
 -14   2  15        7.89        6.06      4.33 o 
 -13   2  15        3.96        1.08      4.70 o 
 -12   2  15       49.59       50.06      6.41 o 
 -11   2  15       49.81       44.00      3.87 o 
 -10   2  15       66.01       71.81      4.69 o 
  -9   2  15       14.62       18.52      2.72 o 
  -8   2  15        2.06        1.24      1.66 o 
  -7   2  15        0.16        0.39      1.34 o 
  -6   2  15        5.90        3.87      1.62 o 
  -5   2  15        7.37        7.85      1.81 o 
  -4   2  15       39.90       37.58      3.16 o 
  -3   2  15        1.04        3.05      1.61 o 
  -2   2  15        6.93        6.19      1.71 o 
  -1   2  15        0.00        1.84      1.40 o 
   0   2  15       12.34       12.49      1.83 o 
   1   2  15       84.04       74.45      3.49 o 
   2   2  15      215.90      189.61      5.78 o 
   3   2  15       70.89       63.80      4.00 o 
   4   2  15        0.25        3.68      1.80 o 
   5   2  15        2.05        3.68      1.52 o 
   6   2  15        0.11        4.94      1.57 o 
   7   2  15        4.74        5.52      2.00 o 
   8   2  15       28.74       29.62      2.94 o 
   9   2  15       80.17       85.69      5.62 o 
  10   2  15       30.41       31.25      3.81 o 
  11   2  15        0.01        1.62      2.41 o 
 -14   3  15        0.50        5.75      6.56 o 
 -13   3  15        3.60        9.87      3.66 o 
 -12   3  15        4.33        3.12      2.60 o 
 -11   3  15        0.20        1.09      3.04 o 
 -10   3  15        2.76        6.62      3.34 o 
  -9   3  15        0.02        1.50      1.70 o 
  -8   3  15        0.60        1.59      1.70 o 
  -7   3  15        1.07        2.75      1.77 o 
  -6   3  15        2.75        2.77      1.71 o 
  -5   3  15       13.22       16.03      3.61 o 
  -4   3  15        2.48        1.48      1.52 o 
  -3   3  15       11.91        9.71      2.01 o 
  -2   3  15       28.53       27.05      3.31 o 
  -1   3  15       39.24       42.56      3.57 o 
   0   3  15       28.72       27.07      3.01 o 
   1   3  15      131.29      116.74      4.73 o 
   2   3  15      102.49       95.64      4.56 o 
   3   3  15        2.23        5.35      1.99 o 
   4   3  15       14.89       20.15      3.05 o 
   5   3  15        0.42        5.68      2.23 o 
   6   3  15        0.30        0.54      2.02 o 
   7   3  15        1.96        6.99      2.32 o 
   8   3  15        0.61        7.14      2.89 o 
   9   3  15        6.55        8.07      2.59 o 
  10   3  15        0.19        8.97      2.64 o 
 -12   4  15       11.16       22.31      4.34 o 
 -11   4  15        2.18        6.03      2.71 o 
 -10   4  15        0.45       -0.72      4.05 o 
  -9   4  15        2.76        5.60      3.02 o 
  -8   4  15        0.37        1.56      2.04 o 
  -7   4  15        0.60        4.04      2.09 o 
  -6   4  15        0.08        4.52      2.30 o 
  -5   4  15        0.29        5.41      2.51 o 
  -4   4  15        1.44        3.08      2.95 o 
  -3   4  15        0.00        5.25      2.00 o 
  -2   4  15        0.05        1.99      1.88 o 
  -1   4  15        0.47        4.72      2.06 o 
   0   4  15        0.23        3.75      1.99 o 
   1   4  15        5.22        6.55      2.22 o 
   2   4  15       13.10       20.23      3.02 o 
   3   4  15       50.49       61.25      7.18 o 
   4   4  15       14.22       21.55      3.19 o 
   5   4  15        0.13        6.12      2.16 o 
   6   4  15        1.43        7.58      2.39 o 
   7   4  15        2.80        6.34      5.83 o 
   8   4  15        0.55       11.05      3.22 o 
 -10   5  15        8.58       24.84     11.22 o 
  -9   5  15       24.35       32.87      5.45 o 
  -8   5  15        0.21        6.89      3.32 o 
  -7   5  15        0.05        9.09      3.34 o 
  -6   5  15        4.73       12.53      3.39 o 
  -5   5  15        0.75        3.59      2.54 o 
  -4   5  15        0.01        5.08      2.47 o 
  -3   5  15        0.40        9.09      2.70 o 
  -2   5  15        0.21        8.53      2.78 o 
  -1   5  15        0.18        7.05      2.68 o 
   0   5  15        8.99       12.84      2.62 o 
   1   5  15       25.53       25.88      3.52 o 
   2   5  15       23.84       22.86      3.20 o 
   3   5  15        7.89       14.25      2.70 o 
   4   5  15        0.25        7.16      2.79 o 
   5   5  15        0.70       10.58      4.31 o 
   6   5  15        0.57        8.10      5.09 o 
  -5   6  15        5.96        9.48      4.71 o 
  -4   6  15        0.07        4.34      3.65 o 
  -3   6  15        3.24       10.27      4.91 o 
  -2   6  15        0.66       12.82      5.00 o 
  -1   6  15        8.03       14.12      4.03 o 
   0   6  15        4.14        4.89      3.19 o 
 -14   0  16        2.12        2.59      4.22 o 
 -13   0  16        6.46        0.38      4.23 o 
 -12   0  16        4.92        1.24      3.47 o 
 -11   0  16        2.05        4.34      3.37 o 
 -10   0  16        2.32        0.85      2.66 o 
  -9   0  16        2.81        0.43      2.44 o 
  -8   0  16        8.54        5.82      2.88 o 
  -7   0  16        3.69        2.83      3.16 o 
  -6   0  16        1.20        0.24      3.65 o 
  -5   0  16      174.48      164.82      8.25 o 
  -4   0  16      163.10      166.00      9.65 o 
  -3   0  16        8.19        2.73      2.55 o 
  -2   0  16       31.76       33.51      8.62 o 
  -1   0  16       18.12       24.77      4.08 o 
   0   0  16       10.22       10.35      3.67 o 
   1   0  16       75.85       76.15      6.75 o 
   2   0  16      196.82      198.76     12.26 o 
   3   0  16      140.01      113.82      6.83 o 
   4   0  16       17.67       19.12      3.69 o 
   5   0  16        1.55        5.25      2.40 o 
   6   0  16        0.13        2.53      2.29 o 
   7   0  16       24.83       30.11     11.62 o 
   8   0  16        1.60        4.96      8.36 o 
   9   0  16       27.59       28.25      5.61 o 
  10   0  16        5.03       11.90      4.30 o 
  11   0  16        0.09        6.44      9.35 o 
 -15   1  16        0.22       -5.26      6.18 o 
 -14   1  16        0.07        1.37      2.47 o 
 -13   1  16        0.14        3.05      2.24 o 
 -12   1  16        4.91        3.73      2.32 o 
 -11   1  16       12.35       12.85      3.37 o 
 -10   1  16        0.19        2.35      1.78 o 
  -9   1  16        0.61        2.06      1.66 o 
  -8   1  16        1.46        0.27      1.52 o 
  -7   1  16        0.00       -0.62      1.39 o 
  -6   1  16        4.08        3.35      1.66 o 
  -5   1  16       10.04       10.48      1.99 o 
  -4   1  16       99.68      104.13      4.29 o 
  -3   1  16       12.55       10.42      2.09 o 
  -2   1  16        6.30        7.31      1.90 o 
  -1   1  16        3.57        3.41      1.65 o 
   0   1  16        0.22        4.22      2.50 o 
   1   1  16        8.70       10.03      2.62 o 
   2   1  16       15.03       14.97      2.14 o 
   3   1  16       21.51       24.11      2.35 o 
   4   1  16        6.92       10.95      2.55 o 
   5   1  16        3.26        6.35      1.90 o 
   6   1  16        1.04        6.02      2.10 o 
   7   1  16        3.26        6.55      2.48 o 
   8   1  16        0.39        5.10      2.24 o 
   9   1  16        3.90       11.07      2.43 o 
  10   1  16        0.40        3.22      2.86 o 
 -14   2  16        0.08        8.00      6.32 o 
 -13   2  16        8.85       10.85      2.94 o 
 -12   2  16        0.24       -0.21      2.21 o 
 -11   2  16        1.38        3.45      2.84 o 
 -10   2  16        2.81        3.69      2.02 o 
  -9   2  16        0.10       -0.23      1.74 o 
  -8   2  16        6.74        3.32      1.85 o 
  -7   2  16        1.24        2.38      1.63 o 
  -6   2  16        1.60        0.72      1.63 o 
  -5   2  16        1.57       -0.15      1.79 o 
  -4   2  16       57.59       58.19      3.75 o 
  -3   2  16      147.02      137.84      4.92 o 
  -2   2  16       33.19       37.07      3.18 o 
  -1   2  16        5.30        5.20      1.97 o 
   0   2  16       11.17       11.05      2.05 o 
   1   2  16       65.31       52.30      4.45 o 
   2   2  16       94.16       86.65      4.54 o 
   3   2  16       14.11       14.92      2.45 o 
   4   2  16        3.85        7.53      2.31 o 
   5   2  16        0.38        7.36      2.30 o 
   6   2  16        0.10        5.88      2.03 o 
   7   2  16        2.74        6.87      2.54 o 
   8   2  16        5.02       13.17      2.44 o 
   9   2  16        1.98        5.62      2.55 o 
  10   2  16        0.04        2.34      2.34 o 
 -13   3  16        0.06        8.97      4.88 o 
 -12   3  16        0.05       -1.15      2.69 o 
 -11   3  16        7.11        6.50      2.76 o 
 -10   3  16        0.27        2.70      1.94 o 
  -9   3  16        7.88       10.86      2.42 o 
  -8   3  16        5.43        8.81      2.22 o 
  -7   3  16        0.29        1.84      1.85 o 
  -6   3  16       12.84        8.54      2.14 o 
  -5   3  16       35.38       34.95      3.26 o 
  -4   3  16       79.99       75.04      4.29 o 
  -3   3  16      102.97       98.25      5.06 o 
  -2   3  16       17.92       25.10      3.24 o 
  -1   3  16        3.28        4.48      2.21 o 
   0   3  16       22.49       21.18      3.25 o 
   1   3  16       33.13       29.06      3.03 o 
   2   3  16       93.93       85.42      4.92 o 
   3   3  16       91.28       94.82      4.72 o 
   4   3  16        9.84       15.22      2.77 o 
   5   3  16        0.16        6.54      2.24 o 
   6   3  16        2.31        7.42      2.53 o 
   7   3  16        1.08        4.63      2.44 o 
   8   3  16        0.05        5.61      2.56 o 
   9   3  16        0.18       11.32      3.65 o 
 -11   4  16        0.17        7.80      4.37 o 
 -10   4  16        0.03        2.52      2.89 o 
  -9   4  16        2.96        9.94      2.73 o 
  -8   4  16        1.02        1.81      2.27 o 
  -7   4  16        1.93        9.50      2.81 o 
  -6   4  16        7.12        8.65      5.36 o 
  -5   4  16       16.25       21.23      3.59 o 
  -4   4  16        5.40        9.81      2.86 o 
  -3   4  16        0.50        6.35      2.67 o 
  -2   4  16        0.20        4.86      2.29 o 
  -1   4  16        0.69        4.68      1.80 o 
   0   4  16        2.40        8.75      2.18 o 
   1   4  16        4.15       10.72      2.57 o 
   2   4  16       12.23       20.60      3.01 o 
   3   4  16       16.82       16.26      2.70 o 
   4   4  16        6.89       13.75      2.94 o 
   5   4  16        2.70       11.75      5.07 o 
   6   4  16        0.01       12.49      5.32 o 
   7   4  16        0.04       31.39     12.15 o 
  -8   5  16        0.19        8.46      4.28 o 
  -7   5  16        1.99       13.43      6.26 o 
  -6   5  16        3.34       14.26      3.36 o 
  -5   5  16        1.83       10.69      4.30 o 
  -4   5  16       14.54       21.87      3.69 o 
  -3   5  16        7.23       15.94      2.85 o 
  -2   5  16        2.32       12.53      3.09 o 
  -1   5  16       10.81       20.91      3.44 o 
   0   5  16       17.46       28.22      4.38 o 
   1   5  16        3.13       13.80      3.64 o 
   2   5  16        2.18       12.22      3.78 o 
   3   5  16        0.04        7.71      3.35 o 
   4   5  16        2.86       14.77      4.08 o 
 -13   1  17        0.18       15.71      5.47 o 
 -12   1  17        1.97        2.05      4.70 o 
 -11   1  17        3.30        4.92      2.27 o 
 -10   1  17        0.00        0.90      1.92 o 
  -9   1  17        1.31        0.49      1.63 o 
  -8   1  17        4.73        4.34      1.94 o 
  -7   1  17        0.02        1.85      1.73 o 
  -6   1  17        2.27        2.51      1.71 o 
  -5   1  17       11.77        6.34      2.09 o 
  -4   1  17       29.06       34.75      4.06 o 
  -3   1  17        1.81        3.38      1.81 o 
  -2   1  17        1.69        4.59      1.76 o 
  -1   1  17        0.00        4.34      1.75 o 
   0   1  17        0.02        3.13      1.80 o 
   1   1  17        4.70        9.91      2.24 o 
   2   1  17        0.01        6.41      1.89 o 
   3   1  17        1.05        7.96      2.89 o 
   4   1  17        2.62       11.53      2.34 o 
   5   1  17        1.60        6.86      2.06 o 
   6   1  17        0.17        5.63      1.91 o 
   7   1  17        0.96        6.85      2.19 o 
   8   1  17        0.00        6.10      2.24 o 
   9   1  17       10.26       15.58      3.55 o 
 -13   2  17        0.58        8.04      4.55 o 
 -12   2  17        4.22        6.70      5.40 o 
 -11   2  17       21.06       21.29      3.12 o 
 -10   2  17       42.70       48.50      4.10 o 
  -9   2  17        8.32        4.35      2.07 o 
  -8   2  17        0.21        2.07      1.82 o 
  -7   2  17        1.11        5.20      1.90 o 
  -6   2  17        0.33       -0.37      1.63 o 
  -5   2  17       18.65       11.99      2.93 o 
  -4   2  17      144.96      136.55      5.11 o 
  -3   2  17      185.38      170.63      5.65 o 
  -2   2  17       15.20       16.66      2.49 o 
  -1   2  17        4.79        7.37      1.96 o 
   0   2  17        1.02        4.73      2.11 o 
   1   2  17       12.77       14.67      2.84 o 
   2   2  17        8.38       12.47      2.59 o 
   3   2  17        1.06        8.02      2.18 o 
   4   2  17        0.02        3.57      2.09 o 
   5   2  17        0.20        7.47      2.06 o 
   6   2  17        0.45        5.12      2.32 o 
   7   2  17        0.36        8.18      3.76 o 
   8   2  17       19.49       22.01      3.63 o 
 -11   3  17        2.48        3.85      3.46 o 
 -10   3  17        0.28        3.81      2.06 o 
  -9   3  17        3.17       10.09      2.60 o 
  -8   3  17        1.41        5.62      2.12 o 
  -7   3  17        5.54        5.98      2.75 o 
  -6   3  17        0.54        1.74      2.11 o 
  -5   3  17        1.84        1.21      2.72 o 
  -4   3  17       38.63       44.43      4.35 o 
  -3   3  17       45.09       37.11      4.03 o 
  -2   3  17       22.79       23.95      3.32 o 
  -1   3  17        5.94        7.44      2.24 o 
   0   3  17       10.68       11.15      2.46 o 
   1   3  17       19.43       16.87      3.86 o 
   2   3  17        3.27        9.22      1.97 o 
   3   3  17        1.23        7.71      2.63 o 
   4   3  17        0.11       10.79      2.97 o 
   5   3  17        0.17        8.69      3.98 o 
   6   3  17        1.18       13.77      3.60 o 
   7   3  17        0.63       10.41      4.40 o 
  -9   4  17        8.00       23.31     12.69 o 
  -8   4  17        0.36       10.46      3.09 o 
  -7   4  17        0.59        3.20      3.47 o 
  -6   4  17        8.52        8.31      2.78 o 
  -5   4  17       32.03       31.73      4.37 o 
  -4   4  17       17.10       19.48      3.57 o 
  -3   4  17        0.07        5.87      2.52 o 
  -2   4  17        0.01        5.47      2.42 o 
  -1   4  17        0.59        6.33      2.59 o 
   0   4  17        0.10        6.59      2.41 o 
   1   4  17        0.75       12.23      2.80 o 
   2   4  17        0.30        9.07      2.91 o 
   3   4  17        3.45       23.44      8.08 o 
   4   4  17        7.75       10.96      7.65 o 
   5   4  17        0.53        7.93      3.47 o 
  -4   5  17       24.30       59.13     21.41 o 
  -3   5  17       32.62       55.39      5.42 o 
  -2   5  17       14.23       50.78     13.40 o 
  -1   5  17        1.38       41.21     18.57 o 
   0   5  17        0.88       10.91      3.58 o 
 -11   0  18        3.97        3.51      3.85 o 
 -10   0  18        2.07        0.74      2.85 o 
  -9   0  18       12.07       10.06      4.39 o 
  -8   0  18       13.42       16.44      7.01 o 
  -7   0  18        0.69       -0.49      3.65 o 
  -6   0  18        2.09        3.44      2.85 o 
  -5   0  18        8.50        5.69      3.24 o 
  -4   0  18       95.19       99.52      7.47 o 
  -3   0  18       17.54       15.27      3.93 o 
  -2   0  18        9.65        9.76      3.22 o 
  -1   0  18        0.41        2.09      2.63 o 
   0   0  18        5.51       12.31      3.58 o 
   1   0  18        3.54        4.71      2.91 o 
   2   0  18        1.24        5.42      2.83 o 
   3   0  18       28.13       21.71      4.40 o 
   4   0  18       29.76       38.67     11.78 o 
   5   0  18        0.02        7.89      4.51 o 
   6   0  18        1.71       10.98      5.35 o 
   7   0  18        1.63       10.29      5.01 o 
 -11   1  18       38.52       23.25      3.86 o 
 -10   1  18       55.72       51.24      5.18 o 
  -9   1  18       33.58       31.27      5.33 o 
  -8   1  18        0.04       -0.27      1.96 o 
  -7   1  18        1.05       -0.27      1.78 o 
  -6   1  18        5.86        3.47      1.95 o 
  -5   1  18        3.57        4.29      1.89 o 
  -4   1  18        6.96        6.72      2.02 o 
  -3   1  18       14.26       13.30      2.37 o 
  -2   1  18        2.39        2.12      1.86 o 
  -1   1  18        0.40        6.11      1.83 o 
   0   1  18        2.11        9.27      1.94 o 
   1   1  18        0.17        7.33      3.05 o 
   2   1  18        0.27        4.83      2.45 o 
   3   1  18        0.12        6.59      2.56 o 
   4   1  18        0.96        6.36      3.20 o 
   5   1  18        0.54        7.75      2.65 o 
   6   1  18        0.34        5.79      2.62 o 
   7   1  18        0.05        9.14      2.77 o 
 -11   2  18       38.37       46.88      6.35 o 
 -10   2  18       27.26       30.91      3.81 o 
  -9   2  18        0.31       -1.20      2.68 o 
  -8   2  18        3.56        5.39      2.24 o 
  -7   2  18        0.56        3.35      1.90 o 
  -6   2  18       10.64       15.79      2.58 o 
  -5   2  18        2.68        1.59      1.79 o 
  -4   2  18       40.34       48.87      3.87 o 
  -3   2  18       19.23       19.24      2.69 o 
  -2   2  18        8.23       12.35      2.24 o 
  -1   2  18        0.87        6.78      2.28 o 
   0   2  18        1.04        7.54      2.29 o 
   1   2  18       11.43       18.09      3.91 o 
   2   2  18        1.59       10.39      2.77 o 
   3   2  18        0.00        9.22      2.31 o 
   4   2  18        0.19        9.57      4.64 o 
   5   2  18        1.09        9.22      5.06 o 
   6   2  18        1.56       11.71      5.34 o 
  -9   3  18        2.63        5.98      3.59 o 
  -8   3  18        0.01        1.66      2.07 o 
  -7   3  18        0.70        3.05      1.97 o 
  -6   3  18        0.00        3.15      2.79 o 
  -5   3  18        9.77       10.10      3.52 o 
  -4   3  18       15.08       12.32      2.93 o 
  -3   3  18       19.01       18.66      3.13 o 
  -2   3  18       12.60       15.06      2.99 o 
  -1   3  18        0.33        8.57      2.39 o 
   0   3  18        0.00        4.82      2.62 o 
   1   3  18        1.58        8.36      3.18 o 
   2   3  18       25.16       27.06      3.44 o 
   3   3  18       20.23       22.37      7.29 o 
   4   3  18        7.24       33.66     13.98 o 
   5   3  18        0.08        7.95      3.56 o 
  -6   4  18        8.48       21.28      9.23 o 
  -5   4  18        3.34       18.60      9.42 o 
  -4   4  18        1.40       10.52      8.73 o 
  -3   4  18        0.17       10.56      3.51 o 
  -2   4  18        3.36       14.49      6.24 o 
  -1   4  18        5.09       16.51      5.42 o 
   0   4  18        0.00       18.75      7.13 o 
   1   4  18        0.57       13.63      5.70 o 
   2   4  18        4.80       46.26     22.06 o 
 -10   1  19        0.18       -1.87      5.14 o 
  -9   1  19        0.84       -0.36      3.54 o 
  -8   1  19        3.47        3.48      2.25 o 
  -7   1  19        0.13        0.90      2.05 o 
  -6   1  19        0.38        1.36      2.08 o 
  -5   1  19        0.98        0.07      2.08 o 
  -4   1  19        0.21        0.50      1.91 o 
  -3   1  19        6.63        8.18      3.29 o 
  -2   1  19        0.30        4.17      2.03 o 
  -1   1  19        6.55        6.01      2.23 o 
   0   1  19        0.68        6.57      2.17 o 
   1   1  19        8.52        8.92      2.84 o 
   2   1  19       14.01       13.44      3.32 o 
   3   1  19       16.96       15.88      3.36 o 
   4   1  19       11.47       22.23      3.79 o 
   5   1  19        0.04        8.44      2.90 o 
  -9   2  19        6.90       11.18      7.33 o 
  -8   2  19        0.29        4.87      3.55 o 
  -7   2  19        0.17        2.68      2.80 o 
  -6   2  19        0.01        2.43      2.13 o 
  -5   2  19        0.23        7.61      3.30 o 
  -4   2  19        8.93       14.27      3.73 o 
  -3   2  19        5.58       11.39      4.90 o 
  -2   2  19        1.43        4.65      3.22 o 
  -1   2  19        2.75       12.28      3.98 o 
   0   2  19        0.80        7.23      3.60 o 
   1   2  19        0.46       13.71      3.82 o 
   2   2  19        9.41       31.06     11.42 o 
   3   2  19       24.36       23.52      3.86 o 
   4   2  19        8.21       39.17     13.82 o 
  -7   3  19        0.18        3.32     18.10 o 
  -6   3  19        0.00       12.78      7.58 o 
  -5   3  19        0.20       17.20     11.99 o 
  -4   3  19        0.12        6.46      5.64 o 
  -3   3  19        0.54        7.06      5.39 o 
  -2   3  19        6.65       19.06      3.21 o 
  -1   3  19        5.31       16.94      7.57 o 
   0   3  19        2.89       35.12     18.23 o 
   1   3  19       21.89       46.02     18.10 o 
   2   3  19       30.61       30.31      7.95 o 
  -8   0  20        0.32        8.78      5.73 o 
  -7   0  20        3.03       -1.94      4.94 o 
  -6   0  20        0.48        1.57      3.10 o 
  -5   0  20        0.83        1.82      3.67 o 
  -4   0  20        8.06        4.18      4.68 o 
  -3   0  20        2.33        7.75      3.72 o 
  -2   0  20        1.51        6.55      6.06 o 
  -1   0  20        2.98        9.64      3.54 o 
   0   0  20        0.54        9.36      3.66 o 
   1   0  20       11.17       12.31      3.89 o 
   2   0  20       26.61       26.32      4.84 o 
   3   0  20       25.86       33.90      8.34 o 
  -7   1  20        0.71       -0.24      2.50 o 
  -6   1  20        0.97        3.36      3.19 o 
  -5   1  20        3.05        3.13      2.38 o 
  -4   1  20       67.58       68.86      5.26 o 
  -3   1  20       74.34       66.61      5.16 o 
  -2   1  20       20.49       20.85      3.28 o 
  -1   1  20        0.00       -0.04      2.07 o 
   0   1  20        0.53        2.81      2.84 o 
   1   1  20        0.26        6.11      2.77 o 
   2   1  20        5.17       10.51      4.61 o 
  -5   2  20        4.61        4.62      2.93 o 
  -4   2  20        2.35        3.51      4.65 o 
  -3   2  20       17.30       16.31      6.83 o 
  -2   2  20       36.32       33.88      6.40 o 
  -1   2  20        7.18       12.29      6.54 o 
   0   2  20        0.06        4.57      3.65 o 
                                                 
